# Supplementary material for: The MGF300-2R Protein of African Swine Fever Virus Promotes IKKβ Ubiquitination by Recruiting the E3 Ubiquitin Ligase TRIM21
Source: Viruses. 2024 Jun 12;16(6):949. doi: 10.3390/v16060949 (PMC11209375; doi:10.3390/v16060949)
Supplement: Supplementary file 1 [file viruses-16-00949-s001.zip]

Archive with 1 entries (1 files):
- Supplementary File/Supplementary Table S1.xlsx
