# Supplementary material for: The MGF300-2R Protein of African Swine Fever Virus Promotes IKKβ Ubiquitination by Recruiting the E3 Ubiquitin Ligase TRIM21
Source: Viruses. 2024 Jun 12;16(6):949. doi: 10.3390/v16060949 (PMC11209375; doi:10.3390/v16060949)
Supplement: Supplementary file 1 [file viruses-16-00949-s001.zip › Supplementary File/Supplementary Table S1.xlsx]

## Sheet: Protein Peptide Information
Table S1. Identification of the proteins interacting with MGF300-2R
Accession	Gene Name	Description	Mass	Score	Matches	Sequences	emPAI	Coverage
tr|Q1KLZ0|Q1KLZ0_HUMAN	PS1TP5BP1	HCG15971, isoform CRA_a OS=Homo sapiens OX=9606 GN=PS1TP5BP1 PE=2 SV=1	42052	1533	91(65)	22(19)	15.42	67%	Q1KLZ0_uniprot
	Peptide	Unique	Matches	Modification	Observed	Mr(expt)	Mr(calc)	ppm	Miss	Score	Expect	Rank	Query
	K.IIAPPER.K		3		398.2423	794.4700	794.4650	6.29	0	38	0.0042	1	477
	K.RGILTLK.Y		2		400.7750	799.5354	799.5280	9.27	1	25	0.042	1	516
	K.AGFAGDDAPR.A		2		488.7335	975.4524	975.4410	11.6	0	39	0.0061	1	2146
	R.DLTDYLMK.I		2		499.7532	997.4919	997.4790	12.9	0	(30)	0.041	1	2403
	R.DLTDYL->M<-K.I		1	Oxidation (M)	507.7508	1013.4870	1013.4739	12.9	0	36	0.009	1	2574
	R.GYSFTTTAER.E		5		566.7742	1131.5338	1131.5197	12.5	0	40	0.0051	1	4182
	K.EITALAPSTMK.I		3		581.3186	1160.6226	1160.6111	9.96	0	(34)	0.028	1	4594
	R.HQGVMVGMGQK.D		1		586.2917	1170.5688	1170.5638	4.30	0	70	5.7e-006	1	4730
	K.EITALAPST->M<-K.I		2	Oxidation (M)	589.3165	1176.6185	1176.6060	10.6	0	45	0.0024	1	4796
	K.DSYVGDEAQSK.R		2		599.7707	1197.5268	1197.5150	9.92	0	42	0.0015	1	5087
	R.AVFPSIVGRPR.H		3		599.8640	1197.7133	1197.6982	12.6	0	46	0.00088	1	5095
	R.AVFPSIVGRPR.H		4		400.2454	1197.7143	1197.6982	13.4	0	(31)	0.028	1	5098
	K.DSYVGDEAQSKR.G		2		452.2169	1353.6288	1353.6161	9.38	1	36	0.013	1	7299
	K.DSYVGDEAQSKR.G		2		677.8218	1353.6291	1353.6161	9.66	1	(33)	0.023	1	7300
	K->.<-QEYDESGPSIVHR.K		2	Gln->pyro-Glu (N-term Q)	750.3498	1498.6851	1498.6688	10.9	0	(62)	2.5e-005	1	9359
	K.IWHHTFYNELR.V		1		758.3860	1514.7574	1514.7419	10.3	0	(24)	0.3	1	9543
	K.IWHHTFYNELR.V		2		379.6973	1514.7600	1514.7419	12.0	0	(23)	0.35	1	9544
	K.IWHHTFYNELR.V		2		505.9279	1514.7618	1514.7419	13.2	0	35	0.026	1	9547
	K.QEYDESGPSIVHR.K		3		506.2439	1515.7100	1515.6954	9.62	0	(52)	0.00038	1	9559
	K.QEYDESGPSIVHR.K		1		758.8633	1515.7120	1515.6954	11.0	0	67	1e-005	1	9560
	R.LDLAGRDLTDYLMK.I		1		541.9554	1622.8445	1622.8338	6.61	1	11	8.8	1	10819
	K.SYELPDGQVITIGNER.F		5		597.6406	1789.8999	1789.8846	8.51	0	(61)	6.8e-005	1	12501
	K.SYELPDGQVITIGNER.F		9		895.9585	1789.9024	1789.8846	9.96	0	88	1.6e-007	1	12505
	R.VAPEEHPVLLTEAPLNPK.A		3		977.5467	1953.0788	1953.0571	11.1	0	62	2.4e-005	1	13767
	R.VAPEEHPVLLTEAPLNPK.A		4		652.0346	1953.0820	1953.0571	12.8	0	(42)	0.0024	1	13771
	K.DLYANTVLSGGTTMYPGIADR.M		1		739.0314	2214.0723	2214.0627	4.34	0	(85)	2e-007	1	15548
	K.DLYANTVLSGGTTMYPGIADR.M		1		1108.0492	2214.0838	2214.0627	9.55	0	(91)	6e-008	1	15549
	K.DLYANTVLSGGTT->M<-YPGIADR.M		3	Oxidation (M)	744.3660	2230.0761	2230.0576	8.29	0	(81)	6.2e-007	1	15638
	K.DLYANTVLSGGTT->M<-YPGIADR.M		3	Oxidation (M)	1116.0501	2230.0855	2230.0576	12.5	0	94	3.3e-008	1	15640
	R.KDLYANTVLSGGTT->M<-YPGIADR.M		1	Oxidation (M)	787.0645	2358.1717	2358.1526	8.12	1	33	0.11	1	16423
	R.HQGV->M<-VG->M<-GQKDSYVGDEAQSK.R		1	2 Oxidation (M)	795.0346	2382.0820	2382.0580	10.1	1	56	0.00011	1	16564
	R.HQGV->M<-VG->M<-GQKDSYVGDEAQSK.R		1	2 Oxidation (M)	596.5286	2382.0854	2382.0580	11.5	1	(44)	0.002	1	16566
	R.HQGV->M<-VG->M<-GQKDSYVGDEAQSKR.G		1	2 Oxidation (M)	635.5527	2538.1818	2538.1591	8.94	2	54	0.0014	1	17257
	K.LCYVALDFEQEMATAASSSSLEK.S		1		1275.6068	2549.1991	2549.1665	12.8	0	(71)	4.4e-006	1	17302
	K.LCYVALDFEQEMATAASSSSLEK.S		1		850.7415	2549.2027	2549.1665	14.2	0	78	8.5e-007	1	17303
	K.LCYVALDFEQE->M<-ATAASSSSLEK.S		1	Oxidation (M)	856.0676	2565.1809	2565.1614	7.58	0	(34)	0.018	1	17360
	R.TTGIVMDSGDGVTHTVPIYEGYALPHAILR.L		1		1061.8909	3182.6508	3182.6071	13.7	0	(35)	0.013	1	20045
	R.TTGIVMDSGDGVTHTVPIYEGYALPHAILR.L		1		796.6710	3182.6547	3182.6071	15.0	0	(33)	0.02	1	20046
	R.TTGIV->M<-DSGDGVTHTVPIYEGYALPHAILR.L		3	Oxidation (M)	800.6661	3198.6352	3198.6020	10.4	0	56	0.00013	1	20098
	R.TTGIV->M<-DSGDGVTHTVPIYEGYALPHAILR.L		2	Oxidation (M)	1067.2195	3198.6366	3198.6020	10.8	0	(49)	0.00071	1	20100
	R.TTGIV->M<-DSGDGVTHTVPIYEGYALPHAILR.L		1	Oxidation (M)	640.7352	3198.6395	3198.6020	11.7	0	(7)	11	1	20101
	R.CPEALFQPSFLG->M<-ESCGIHETTFNSI->M<-K.C		1	2 Oxidation (M)	1088.5007	3262.4804	3262.4443	11.0	0	22	0.59	1	20258
sp|P78527|PRKDC_HUMAN	PRKDC	DNA-dependent protein kinase catalytic subunit OS=Homo sapiens OX=9606 GN=PRKDC PE=1 SV=3	473749	1529	149(70)	99(49)	0.54	25%	P78527_uniprot
	Peptide	Unique	Matches	Modification	Observed	Mr(expt)	Mr(calc)	ppm	Miss	Score	Expect	Rank	Query
	K.NILAFR.D	U	2		367.2260	732.4375	732.4282	12.6	0	20	0.27	2	110
	K.NWYPR.Q	U	1		368.1858	734.3570	734.3500	9.58	0	18	1.1	1	126
	R.WVELAK.L	U	1		373.2203	744.4259	744.4170	12.0	0	23	0.41	1	148
	K.VPADLLK.R	U	1		378.2412	754.4678	754.4589	11.8	0	5	6.1	5	203
	R.AFLGELK.T	U	2		389.2338	776.4530	776.4432	12.6	0	18	0.71	1	354
	K.LLQTFR.S	U	1		389.2394	776.4642	776.4545	12.5	0	28	0.055	1	356
	K.APGLGAFR.R	U	1		394.7291	787.4436	787.4341	12.2	0	24	0.43	1	422
	R.DYVAVAR.G	U	1		397.2160	792.4175	792.4130	5.70	0	21	0.43	1	457
	K.IGELFSK.F	U	2		397.2299	792.4453	792.4381	9.02	0	36	0.032	1	461
	K.ELSIAIR.G	U	1		401.2482	800.4818	800.4756	7.77	0	22	0.45	1	522
	K.LLSITVR.N	U	2		401.2677	800.5208	800.5120	11.0	0	38	0.0037	1	527
	R.IAGFDER.V	U	2		404.2080	806.4015	806.3923	11.4	0	15	1.8	2	563
	K.KHVSLNK.A	U	1		413.2520	824.4895	824.4868	3.29	1	1	16	10	729
	R.TFPVLLR.L	U	2		423.2645	844.5144	844.5171	-3.18	0	25	0.22	1	908
	K.LKPVELR.E	U	1		427.7817	853.5488	853.5385	12.1	0	30	0.012	1	984
	R.DLPSWMK.F	U	1		438.7231	875.4315	875.4211	11.9	0	16	1.8	1	1152
	R.VTVMASLR.R	U	1		438.7572	875.4998	875.4899	11.3	0	43	0.0023	1	1156
	R.LLNFLMK.H	U	1		439.7678	877.5210	877.5095	13.0	0	29	0.089	1	1168
	R.LLQIIER.Y	U	4		442.7878	883.5611	883.5491	13.6	0	35	0.0081	1	1229
	R.TDLLRLR.R	U	1		443.7812	885.5478	885.5396	9.31	1	8	6.4	5	1239
	R.VTV->M<-ASLR.R	U	1	Oxidation (M)	446.7552	891.4959	891.4848	12.5	0	(33)	0.037	1	1268
	R.LLNFL->M<-K.H	U	1	Oxidation (M)	447.7652	893.5158	893.5044	12.8	0	(9)	1.9	1	1290
	K.SYVAWDR.E	U	1		448.7214	895.4283	895.4188	10.6	0	29	0.048	1	1306
	R.EFPPGTPR.F	U	2		450.7369	899.4593	899.4501	10.2	0	17	1.2	1	1358
	K.VPADLLKR.A	U	2		456.2911	910.5677	910.5600	8.44	1	12	0.66	1	1456
	R.LPSNTLDR.L	U	3		458.2507	914.4868	914.4821	5.09	0	57	0.00015	1	1505
	R.LAAVVSACK.Q	U	1		459.7623	917.5101	917.5004	10.6	0	62	4.7e-005	1	1542
	K.VIAGLYQR.A	U	2		460.2768	918.5391	918.5287	11.3	0	29	0.094	1	1554
	K.DYVDLFR.H	U	1		464.2359	926.4572	926.4498	8.06	0	18	0.66	1	1636
	K.MAVLALLAK.I	U	1		465.2990	928.5835	928.5779	6.03	0	33	0.017	1	1668
	R.YAVPSAGLR.L	U	2		467.2653	932.5160	932.5080	8.66	0	39	0.0096	1	1701
	R.LSFAVPFR.E	U	2		468.7745	935.5345	935.5229	12.4	0	46	0.00068	1	1737
	R.TETVTSFR.K	U	1		470.7459	939.4771	939.4662	11.7	0	30	0.059	1	1782
	K.FYGELALK.K	U	1		470.7671	939.5196	939.5065	13.9	0	26	0.11	1	1787
	R.LLEEALLR.L	U	1		478.7972	955.5799	955.5702	10.2	0	66	1.1e-005	1	1943
	K.LPVLAGCLK.G	U	2		485.7966	969.5786	969.5681	10.9	0	10	3.3	1	2081
	K.IPALDLLIK.L	U	1		498.3347	994.6549	994.6426	12.3	0	6	1.4	2	2373
	K.ILDVMYSR.L	U	2		498.7692	995.5238	995.5110	12.9	0	28	0.075	1	2386
	R.EIFNFVLK.A	U	1		505.2933	1008.5720	1008.5644	7.52	0	10	4.3	1	2529
	K.FVPLLPGNR.S	U	2		506.8076	1011.6007	1011.5865	14.0	0	27	0.065	1	2561
	R.LLNTWTNR.Y	U	1		509.2829	1016.5513	1016.5403	10.8	0	23	0.49	1	2610
	R.LPLISGFYK.L	U	1		519.3129	1036.6112	1036.5957	14.9	0	8	3.2	1	2864
	R.SIGEYDVLR.G	U	2		526.2814	1050.5483	1050.5346	13.1	0	51	0.00078	1	3051
	R.GIFTSEIGTK.Q	U	1		526.7916	1051.5686	1051.5550	12.9	0	52	0.00029	1	3064
	R.DFGLLVFVR.K	U	1		533.3156	1064.6167	1064.6019	13.9	0	14	1.1	1	3227
	R.GYGLFAGPCK.V	U	1		535.2674	1068.5202	1068.5063	13.1	0	19	0.63	1	3268
	K.RYAVPSAGLR.L	U	1		545.3148	1088.6151	1088.6091	5.54	1	4	23	2	3531
	R.LQETLSAADR.C	U	3		552.2946	1102.5746	1102.5618	11.6	0	63	4.7e-005	1	3756
	R.LLPAELPAKR.V	U	1		369.9051	1106.6934	1106.6811	11.1	1	31	0.0044	1	3828
	R.LLPAELPAKR.V	U	2		554.3547	1106.6948	1106.6811	12.4	1	(29)	0.0079	1	3830
	K.LLSITVRNAK.K	U	1		557.8533	1113.6920	1113.6870	4.51	1	0	22	3	3921
	R.HGDLPDIQIK.H	U	1		568.3150	1134.6154	1134.6033	10.7	0	22	0.41	1	4239
	R.TYSVVPMTSR.L	U	1		570.7961	1139.5777	1139.5645	11.6	0	12	3.9	1	4298
	K.AALSALESFLK.Q	U	1		575.3353	1148.6561	1148.6441	10.5	0	56	0.00011	1	4433
	R.TYSVVP->M<-TSR.L	U	1	Oxidation (M)	578.7930	1155.5715	1155.5594	10.5	0	(12)	3.7	1	4506
	K.NNWEVSALSR.A	U	2		588.3024	1174.5902	1174.5731	14.6	0	18	1.5	1	4771
	R.VTELALTASDR.Q	U	3		588.3247	1174.6349	1174.6194	13.2	0	57	0.00016	1	4774
	R.LACDVDQVTR.Q	U	2		588.7950	1175.5754	1175.5605	12.7	0	39	0.02	1	4780
	R.FNNYVDCMK.K	U	1		595.7606	1189.5066	1189.4896	14.3	0	20	0.16	1	4969
	K.LATTILQHWK.K	U	1		605.8582	1209.7019	1209.6870	12.3	0	74	1.1e-006	1	5241
	K.LATTILQHWK.K	U	1		404.2414	1209.7023	1209.6870	12.7	0	(36)	0.0059	1	5242
	R.LLALNSLYSPK.I	U	1		609.8661	1217.7176	1217.7019	12.9	0	33	0.012	1	5334
	R.AYVPALQMAFK.L	U	1		619.8398	1237.6651	1237.6529	9.89	0	(37)	0.015	1	5622
	K.TQMTSAVREPK.L	U	1		416.5562	1246.6469	1246.6340	10.4	1	13	5.6	1	5738
	K.TQMTSAVREPK.L	U	1		624.3314	1246.6482	1246.6340	11.4	1	(9)	14	1	5739
	R.AYVPALQ->M<-AFK.L	U	1	Oxidation (M)	627.8375	1253.6605	1253.6478	10.1	0	40	0.0073	1	5842
	R.CGAALAGHQLIR.G	U	1		633.8480	1265.6815	1265.6663	12.0	0	60	6.4e-005	1	6023
	R.DQNILLGTTYR.I	U	1		647.3528	1292.6911	1292.6725	14.4	0	49	0.00099	1	6417
	K.QITQSALLAEAR.S	U	1		650.8736	1299.7326	1299.7146	13.9	0	65	2.1e-005	1	6505
	K->.<-QGNLSSQVPLKR.L	U	1	Gln->pyro-Glu (N-term Q)	655.3658	1308.7171	1308.7150	1.63	1	54	0.0002	1	6653
	R.MSTSPEAFLALR.S	U	1		661.8511	1321.6876	1321.6700	13.3	0	55	0.00024	1	6853
	K->.<-QLFSSLFSGILK.E	U	1	Gln->pyro-Glu (N-term Q)	661.8795	1321.7444	1321.7282	12.2	0	(30)	0.041	1	6858
	R.FMNAVFFLLPK.F	U	1		663.8751	1325.7357	1325.7206	11.4	0	29	0.21	1	6912
	K.QGNLSSQVPLKR.L	U	1		663.8853	1325.7559	1325.7415	10.9	1	(18)	0.63	1	6914
	R.LGASLAFNNIYR.E	U	1		669.8690	1337.7235	1337.7092	10.7	0	61	4.4e-005	1	7054
	K.QLFSSLFSGILK.E	U	1		670.3917	1338.7689	1338.7547	10.6	0	39	0.0045	1	7064
	K.ILDV->M<-YSRLPK.D	U	1	Oxidation (M)	675.8754	1349.7363	1349.7377	-1.02	1	1	49	6	7249
	R.LYSLALHPNAFK.R	U	1		458.5955	1372.7646	1372.7503	10.5	0	29	0.081	1	7592
	R.NELEIPGQYDGR.G	U	2		695.8409	1389.6673	1389.6524	10.7	0	60	5e-005	1	7854
	K.LNESTFDTQITK.K	U	1		698.8592	1395.7039	1395.6882	11.3	0	26	0.17	1	7984
	R.VVQMLGSLGGQINK.N	U	1		722.4115	1442.8084	1442.7915	11.7	0	46	0.0013	1	8661
	K.NLLIFENLIDLK.R	U	1		722.9318	1443.8491	1443.8337	10.7	0	50	0.00022	1	8681
	R.SQGCSEQVLTVLK.T	U	1		724.8822	1447.7498	1447.7341	10.9	0	59	9.9e-005	1	8737
	R.SLGPPQGEEDSVPR.D	U	4		734.3652	1466.7158	1466.7001	10.7	0	76	2.8e-006	1	8992
	R.ILELSGSSSEDSEK.V	U	2		740.8604	1479.7063	1479.6940	8.28	0	91	5.3e-008	1	9145
	R.NCISTVVHQGLIR.I	U	1		748.9125	1495.8105	1495.7929	11.8	0	49	0.00063	1	9337
	R.NCISTVVHQGLIR.I	U	2		499.6117	1495.8132	1495.7929	13.5	0	(45)	0.0014	1	9339
	K.NLLTVTSSDE->M<-->M<-K.S	U	1	2 Oxidation (M)	750.8567	1499.6988	1499.6847	9.40	0	10	5	1	9370
	K.VPTYKDYVDLFR.H	U	1		505.9383	1514.7931	1514.7769	10.7	1	25	0.25	1	9551
	K.DVDFMYVELIQR.C	U	1		764.3893	1526.7641	1526.7439	13.2	0	70	6e-006	1	9699
	R.NVDSNNKELSIAIR.G	U	1		524.9566	1571.8480	1571.8267	13.5	1	19	0.84	1	10192
	R.LGLIEWLENTVTLK.D	U	1		814.9730	1627.9315	1627.9185	7.99	0	53	0.00016	1	10863
	R.AQEPESGLSEETQVK.C	U	2		816.3990	1630.7834	1630.7686	9.10	0	26	0.17	1	10888
	R.EMKPVIFLDVFLPR.V	U	1		568.6616	1702.9629	1702.9480	8.70	0	40	0.0027	1	11575
	K.LQYFMEQFYGIIR.N	U	1		854.4423	1706.8700	1706.8490	12.3	0	18	4.8	1	11636
	R.VLEQLIVAHFP->M<-QSR.E	U	1	Oxidation (M)	595.3299	1782.9679	1782.9451	12.8	0	9	12	1	12439
	R.TVGALQVLGTEAQSSLLK.A	U	1		605.6863	1814.0372	1814.0149	12.3	0	(55)	6.5e-005	1	12734
	R.TVGALQVLGTEAQSSLLK.A	U	1		908.0261	1814.0376	1814.0149	12.5	0	73	1.2e-006	1	12735
	R.YKEVYAAAAEVLGLILR.Y	U	1		627.0366	1878.0879	1878.0614	14.1	1	22	0.069	1	13238
	K.LLLQGEADQSLLTFIDK.A	U	1		635.3569	1903.0490	1903.0302	9.84	0	33	0.026	1	13461
	R.ATQQQHDFTLTQTADGR.S	U	3		639.9800	1916.9183	1916.8977	10.7	0	56	0.00018	1	13567
	K.NLDLAVLELMQSSVDNTK.M	U	1		664.0192	1989.0359	1989.0088	13.6	0	44	0.0024	1	14054
	K.SLGTIQQCCDAIDHLCR.I	U	1		682.9824	2045.9254	2045.9081	8.46	0	44	0.0011	1	14417
	K.INQVFHGSCITEGNELTK.T	U	1		683.0102	2046.0087	2045.9840	12.1	0	41	0.0062	1	14419
	K.AVAFFLESIAMHDIIAAEK.C	U	1		692.7065	2075.0978	2075.0761	10.4	0	62	3.9e-005	1	14581
	R.ELLNPVVEFVSHPSTTCR.E	U	1		695.6937	2084.0594	2084.0361	11.2	0	37	0.079	1	14627
	K.LQSVQALTEIQEFISFISK.Q	U	1		1091.1068	2180.1991	2180.1729	12.0	0	64	1.4e-005	1	15368
	K.LQSVQALTEIQEFISFISK.Q	U	1		727.7410	2180.2011	2180.1729	12.9	0	(36)	0.0085	1	15369
	R.STVLTPMFVETQASQGTLQTR.T	U	1		765.7358	2294.1855	2294.1577	12.1	0	(12)	3.6	2	16070
	R.STVLTP->M<-FVETQASQGTLQTR.T	U	1	Oxidation (M)	771.0649	2310.1730	2310.1526	8.83	0	24	0.25	1	16138
	R.IIANALSSEPACLAEIEEDKAR.R	U	2		800.7503	2399.2291	2399.2002	12.1	1	56	0.00018	1	16663
	K.GQAVTLLPFFTSLTGGSLEELRR.V	U	1		831.4639	2491.3700	2491.3435	10.6	1	3	11	1	17067
tr|B2RDW1|B2RDW1_HUMAN	HEL112	Ubiquitin-40S ribosomal protein S27a OS=Homo sapiens OX=9606 GN=HEL112 PE=2 SV=1	18296	1484	94(57)	10(8)	5.42	48%	B2RDW1_uniprot
	Peptide	Unique	Matches	Modification	Observed	Mr(expt)	Mr(calc)	ppm	Miss	Score	Expect	Rank	Query
	-.MQIFVK.T	U	3		383.2242	764.4337	764.4255	10.8	0	33	0.02	1	270
	-.->M<-QIFVK.T	U	2	Oxidation (M)	391.2217	780.4289	780.4204	10.9	0	(20)	0.44	1	364
	K.LAVLKYYK.V	U	1		499.3067	996.5989	996.6008	-1.87	1	2	12	5	2397
	K.EGIPPDQQR.L		12		520.2664	1038.5183	1038.5094	8.54	0	31	0.052	1	2877
	K.ESTLHLVLR.L		5		356.5490	1066.6252	1066.6135	11.0	0	(30)	0.035	1	3247
	K.ESTLHLVLR.L		6		534.3204	1066.6263	1066.6135	12.0	0	56	8.3e-005	1	3252
	R.TLSDYNIQK.E		7		541.2859	1080.5572	1080.5451	11.2	0	35	0.023	1	3391
	R.LIFAGKQLEDGR.T		1		449.5896	1345.7470	1345.7354	8.61	1	0	61	4	7176
	K.IQDKEGIPPDQQR.L		18		762.3973	1522.7801	1522.7740	4.05	1	91	6.4e-008	1	9622
	K.IQDKEGIPPDQQR.L		21		508.6048	1522.7925	1522.7740	12.2	1	(58)	0.00011	1	9650
	K.AKIQDKEGIPPDQQR.L		3		574.9818	1721.9236	1721.9060	10.2	2	36	0.017	1	11789
	K.AKIQDKEGIPPDQQR.L		3		431.4885	1721.9247	1721.9060	10.9	2	(25)	0.23	1	11790
	K.TITLEVEPSDTIENVK.A		7		894.4748	1786.9350	1786.9200	8.40	0	70	8.3e-006	1	12472
	K.TITLEVEPSDTIENVK.A		3		596.6556	1786.9451	1786.9200	14.0	0	(47)	0.0013	1	12479
	R.TLSDYNIQKESTLHLVLR.L		1		710.7287	2129.1643	2129.1480	7.62	1	(27)	0.099	1	15053
	R.TLSDYNIQKESTLHLVLR.L		1		533.3003	2129.1721	2129.1480	11.3	1	41	0.0033	1	15055
tr|B4DMA2|B4DMA2_HUMAN		cDNA FLJ54023, highly similar to Heat shock protein HSP 90-beta OS=Homo sapiens OX=9606 PE=2 SV=1	79487	1473	89(55)	34(26)	2.95	45%	B4DMA2_uniprot
	Peptide	Unique	Matches	Modification	Observed	Mr(expt)	Mr(calc)	ppm	Miss	Score	Expect	Rank	Query
	K.VILHLK.E		2		361.7541	721.4936	721.4850	11.8	0	14	0.04	1	64
	R.LSELLR.Y		3		365.7309	729.4472	729.4385	12.0	0	43	0.0046	1	102
	K.SLVSVTK.E		3		367.2308	732.4471	732.4382	12.2	0	31	0.022	1	114
	R.ALLFIPR.R	U	3		415.2734	828.5323	828.5221	12.3	0	33	0.012	1	768
	K.FYEAFSK.N	U	2		446.2211	890.4276	890.4174	11.5	0	31	0.054	1	1260
	K.TKPIWTR.N		1		451.2707	900.5268	900.5181	9.66	0	17	2.1	1	1373
	R.YESLTDPSK.L		1		520.2566	1038.4986	1038.4869	11.3	0	32	0.033	1	2872
	R.APFDLFENK.K	U	2		540.7781	1079.5416	1079.5287	11.9	0	17	1	1	3380
	K.YIDQEELNK.T		2		576.2899	1150.5653	1150.5506	12.8	0	44	0.0021	1	4458
	K.SIYYITGESK.E		2		580.8009	1159.5872	1159.5761	9.63	0	35	0.054	1	4588
	K.IDIIPNPQER.T	U	3		597.8355	1193.6565	1193.6404	13.5	0	63	2.3e-005	1	5040
	R.RAPFDLFENK.K	U	2		618.8285	1235.6424	1235.6299	10.2	1	33	0.04	1	5592
	R.RAPFDLFENK.K	U	3		412.8888	1235.6445	1235.6299	11.8	1	(25)	0.26	1	5595
	K.ADLINNLGTIAK.S		1		621.8649	1241.7152	1241.6979	13.9	0	73	6.4e-006	1	5664
	K.EQVANSAFVER.V	U	2		625.3199	1248.6252	1248.6098	12.3	0	59	0.00013	1	5763
	R.DNSTMGYM->M<-AK.K	U	1	Oxidation (M)	632.7615	1263.5084	1263.4934	11.9	0	(18)	0.09	1	5981
	R.ELISNASDALDK.I		2		638.3304	1274.6463	1274.6354	8.59	0	42	0.005	1	6160
	R.DNST->M<-GYM->M<-AK.K	U	1	2 Oxidation (M)	640.7576	1279.5007	1279.4883	9.71	0	26	0.0083	1	6229
	K.EDQTEYLEER.R		1		656.2937	1310.5728	1310.5626	7.81	0	57	5.4e-005	1	6662
	K.HFSVEGQLEFR.A		2		450.2321	1347.6744	1347.6572	12.8	0	(32)	0.053	1	7203
	K.HFSVEGQLEFR.A		1		674.8447	1347.6749	1347.6572	13.2	0	44	0.0034	1	7204
	R.TLTLVDTGIGMTK.A	U	5		675.3788	1348.7430	1348.7272	11.7	0	80	1.5e-006	1	7241
	R.RAPFDLFENKK.K	U	2		455.5885	1363.7438	1363.7248	13.9	2	9	7.2	1	7499
	R.TLTLVDTGIG->M<-TK.A	U	1	Oxidation (M)	455.9190	1364.7350	1364.7221	9.44	0	(9)	7.7	1	7509
	R.TLTLVDTGIG->M<-TK.A	U	4	Oxidation (M)	683.3767	1364.7389	1364.7221	12.3	0	(64)	2.2e-005	1	7511
	K.EDQTEYLEERR.V		1		489.9011	1466.6816	1466.6637	12.2	1	17	0.96	1	8987
	R.GVVDSEDLPLNISR.E		3		757.4025	1512.7905	1512.7784	8.02	0	81	5.4e-007	1	9517
	R.GVVDSEDLPLNISR.E		2		505.2721	1512.7944	1512.7784	10.6	0	(44)	0.0034	1	9520
	K.SLTNDWEDHLAVK.H		1		764.3843	1526.7541	1526.7365	11.5	0	54	0.00026	1	9695
	K.SLTNDWEDHLAVK.H		3		509.9265	1526.7578	1526.7365	13.9	0	(41)	0.0049	1	9698
	R.YESLTDPSKLDSGK.E		1		770.3839	1538.7533	1538.7464	4.46	1	6	16	1	9831
	K.ELKIDIIPNPQER.T	U	1		522.2991	1563.8754	1563.8620	8.55	1	2	25	1	10105
	K.HLEINPDHPIVETLR.Q	U	1		446.4978	1781.9622	1781.9424	11.1	0	(20)	0.64	1	12430
	K.HLEINPDHPIVETLR.Q	U	1		891.9889	1781.9632	1781.9424	11.7	0	(26)	0.16	1	12432
	K.HLEINPDHPIVETLR.Q	U	3		594.9959	1781.9657	1781.9424	13.1	0	48	0.00086	1	12433
	R.HSQFIGYPITLYLEK.E	U	1		603.6650	1807.9731	1807.9509	12.3	0	37	0.01	1	12660
	K.AQALRDNST->M<-GY->M<-->M<-AK.K	U	1	3 Oxidation (M)	612.6138	1834.8197	1834.8012	10.1	1	7	9.2	1	12888
	R.NPDDITQEEYGEFYK.S	U	4		924.4131	1846.8117	1846.7897	11.9	0	95	6.4e-009	1	13002
	R.NPDDITQEEYGEFYK.S	U	1		616.6126	1846.8158	1846.7897	14.1	0	(13)	1.1	1	13005
	K.KHLEINPDHPIVETLR.Q	U	2		478.5229	1910.0626	1910.0374	13.2	1	22	0.2	1	13507
	K.VILHLKEDQTEYLEER.R		2		672.3614	2014.0625	2014.0371	12.6	1	47	0.0011	1	14218
	R.YHTSQSGDE->M<-TSLSEYVSR.M	U	1	Oxidation (M)	1096.9853	2191.9561	2191.9328	10.7	0	(58)	4.9e-005	1	15431
	R.YHTSQSGDE->M<-TSLSEYVSR.M	U	4	Oxidation (M)	731.6596	2191.9570	2191.9328	11.0	0	66	6.8e-006	1	15432
	R.VFIMDSCDELIPEYLNFIR.G	U	1		1187.5851	2373.1556	2373.1385	7.22	0	65	2.1e-005	1	16537
	R.VFIMDSCDELIPEYLNFIR.G	U	1		792.0606	2373.1598	2373.1385	9.00	0	(31)	0.057	1	16538
	R.VFI->M<-DSCDELIPEYLNFIR.G	U	1	Oxidation (M)	797.3925	2389.1557	2389.1334	9.35	0	(57)	0.00012	1	16615
	R.LVSSPCCIVTSTYGWTANMER.I	U	1		1216.5657	2431.1168	2431.0970	8.12	0	77	8e-007	1	16782
tr|B3KPS3|B3KPS3_HUMAN		Tubulin alpha chain OS=Homo sapiens OX=9606 PE=2 SV=1	46725	1463	73(55)	21(19)	7.88	62%	B3KPS3_uniprot
	Peptide	Unique	Matches	Modification	Observed	Mr(expt)	Mr(calc)	ppm	Miss	Score	Expect	Rank	Query
	R.LSVDYGK.K		1		391.2126	780.4106	780.4018	11.4	0	47	0.00088	1	363
	K.FDL->M<-YAK.R		2	Oxidation (M)	452.2216	902.4286	902.4208	8.70	0	18	1.5	1	1395
	K.DVNAAIATIK.T		4		508.2973	1014.5800	1014.5709	8.92	0	57	0.00022	1	2588
	K.EIIDLVLDR.I		2		543.3190	1084.6235	1084.6128	9.87	0	56	0.00017	1	3452
	K.YMACCLLYR.G		2		625.2885	1248.5623	1248.5453	13.6	0	45	0.0011	1	5755
	R.LDHKFDL->M<-YAK.R		1	Oxidation (M)	698.8590	1395.7033	1395.6857	12.7	1	(22)	0.48	1	7982
	R.LDHKFDL->M<-YAK.R		2	Oxidation (M)	466.2417	1395.7034	1395.6857	12.7	1	32	0.046	1	7983
	R.QLFHPEQLITGK.E		2		705.8987	1409.7828	1409.7667	11.4	0	(37)	0.0096	1	8183
	R.QLFHPEQLITGK.E		3		470.9356	1409.7850	1409.7667	13.0	0	39	0.0049	1	8186
	R.LISQIVSSITASLR.F		1		496.6362	1486.8869	1486.8719	10.1	0	(59)	2.3e-005	1	9228
	R.LISQIVSSITASLR.F		1		744.4515	1486.8885	1486.8719	11.2	0	72	1e-006	1	9229
	R.SIQFVDWCPTGFK.V	U	1		792.8867	1583.7589	1583.7443	9.22	0	41	0.004	1	10332
	R.AVFVDLEPTVIDEVR.T		3		567.9813	1700.9220	1700.8985	13.8	0	(66)	1.9e-005	1	11559
	R.AVFVDLEPTVIDEVR.T		3		851.4684	1700.9223	1700.8985	14.0	0	74	2.9e-006	1	11560
	R.NLDIERPTYTNLNR.L		3		859.9535	1717.8925	1717.8747	10.4	0	67	1.7e-005	1	11743
	R.NLDIERPTYTNLNR.L		4		573.6393	1717.8960	1717.8747	12.4	0	(37)	0.018	1	11749
	K.RSIQFVDWCPTGFK.V	U	1		580.9623	1739.8652	1739.8454	11.4	1	42	0.0043	1	12021
	R.IHFPLATYAPVISAEK.A		3		878.9918	1755.9691	1755.9559	7.49	0	65	1.5e-005	1	12158
	R.IHFPLATYAPVISAEK.A		6		586.3309	1755.9710	1755.9559	8.56	0	(48)	0.0007	1	12159
	K.VGINYQPPTVVPGGDLAK.V		3		609.0057	1823.9952	1823.9782	9.35	0	37	0.0085	1	12799
	K.VGINYQPPTVVPGGDLAK.V		4		913.0049	1823.9953	1823.9782	9.41	0	(37)	0.009	1	12801
	R.AVCMLSNTTAIAEAWAR.L	U	1		932.9688	1863.9229	1863.8971	13.9	0	106	1.9e-009	1	13139
	R.AVCMLSNTTAIAEAWAR.L	U	1		622.3155	1863.9246	1863.8971	14.8	0	(83)	3.9e-007	1	13140
	R.RNLDIERPTYTNLNR.L		1		625.6735	1873.9986	1873.9758	12.1	1	28	0.099	1	13226
	R.RNLDIERPTYTNLNR.L		1		469.5076	1874.0014	1873.9758	13.7	1	(21)	0.46	1	13227
	R.AVC->M<-LSNTTAIAEAWAR.L	U	1	Oxidation (M)	627.6458	1879.9154	1879.8920	12.4	0	(34)	0.038	1	13251
	K.TIGGGDDSFNTFFSETGAGK.H		3		1004.4564	2006.8982	2006.8858	6.16	0	109	4.3e-010	1	14158
	K.TIGGGDDSFNTFFSETGAGK.H		1		669.9769	2006.9088	2006.8858	11.5	0	(6)	19	1	14161
	R.AFVHWYVGEGMEEGEFSEAR.E		1		777.3530	2329.0373	2329.0110	11.3	0	58	3.7e-005	1	16239
	R.AFVHWYVGEG->M<-EEGEFSEAR.E		1	Oxidation (M)	782.6856	2345.0348	2345.0059	12.3	0	(36)	0.0072	1	16335
	R->.<-QLFHPEQLITGKEDAANNYAR.G		1	Gln->pyro-Glu (N-term Q)	800.0745	2397.2017	2397.1713	12.7	1	(36)	0.019	1	16651
	R.FDGALNVDLTEFQTNLVPYPR.I		1		1205.1216	2408.2286	2408.2012	11.4	0	97	1.6e-008	1	16699
	R.FDGALNVDLTEFQTNLVPYPR.I		2		803.7518	2408.2335	2408.2012	13.4	0	(53)	0.00035	1	16701
	R.QLFHPEQLITGKEDAANNYAR.G		3		805.7445	2414.2115	2414.1978	5.67	1	53	0.00044	1	16724
	R.QLFHPEQLITGKEDAANNYAR.G		2		604.5607	2414.2138	2414.1978	6.62	1	(50)	0.00084	1	16725
	K.AYHEQLSVAEITNACFEPANQ->M<-VK.C	U	1	Oxidation (M)	922.7772	2765.3097	2765.2789	11.1	0	59	0.0002	1	18346
tr|A0A384NYT8|A0A384NYT8_HUMAN		Tubulin beta chain (Fragment) OS=Homo sapiens OX=9606 PE=2 SV=1	49893	1333	78(48)	18(16)	5.01	43%	A0A384NYT8_uniprot
	Peptide	Unique	Matches	Modification	Observed	Mr(expt)	Mr(calc)	ppm	Miss	Score	Expect	Rank	Query
	K.TAVCDIPPR.G		9		514.7695	1027.5245	1027.5121	12.1	0	45	0.0018	1	2737
	R.YLTVAAVFR.G		3		520.3076	1038.6006	1038.5862	13.8	0	46	0.00064	1	2889
	R.FPGQLNADLR.K		9		565.8084	1129.6021	1129.5880	12.5	0	68	1.5e-005	1	4142
	K.LAVNMVPFPR.L		3		572.3265	1142.6384	1142.6270	9.96	0	70	8.4e-006	1	4344
	K.LAVNMVPFPR.L		1		381.8870	1142.6391	1142.6270	10.5	0	(16)	2.1	1	4346
	K.LAVN->M<-VPFPR.L		1	Oxidation (M)	580.3256	1158.6367	1158.6219	12.7	0	(38)	0.011	1	4566
	R.ISEQFTAMFR.R		2		615.3089	1228.6032	1228.5910	9.94	0	67	1.2e-005	1	5454
	R.ISEQFTA->M<-FR.R		1	Oxidation (M)	623.3066	1244.5986	1244.5860	10.2	0	(39)	0.03	1	5718
	R.YLTVAAVFRGR.M		1		418.2498	1251.7275	1251.7088	14.9	1	6	7.5	2	5808
	R.FPGQLNADLRK.L		3		420.2404	1257.6993	1257.6830	13.0	1	49	0.002	1	5882
	R.FPGQLNADLRK.L		3		629.8574	1257.7003	1257.6830	13.8	1	(29)	0.2	1	5883
	R.KLAVNMVPFPR.L		2		424.5861	1270.7366	1270.7220	11.5	1	(31)	0.041	1	6098
	R.KLAVN->M<-VPFPR.L		1	Oxidation (M)	644.3747	1286.7348	1286.7169	13.9	1	32	0.031	1	6339
	R.IMNTFSVVPSPK.V		2		660.3641	1318.7137	1318.6955	13.8	0	94	2.5e-008	1	6816
	R.I->M<-NTFSVVPSPK.V		1	Oxidation (M)	668.3620	1334.7094	1334.6904	14.2	0	(81)	6e-007	1	7019
	K.EVDEQMLNVQNK.N		2		723.8544	1445.6942	1445.6820	8.42	0	53	0.0003	1	8696
	K.EVDEQ->M<-LNVQNK.N		2	Oxidation (M)	731.8545	1461.6944	1461.6769	12.0	0	(37)	0.012	1	8922
	R.AILVDLEPGTMDSVR.S		1		539.2880	1614.8421	1614.8287	8.27	0	(35)	0.024	1	10713
	R.AILVDLEPGTMDSVR.S		3		808.4320	1614.8493	1614.8287	12.8	0	(58)	0.00014	1	10714
	R.LHFFMPGFAPLTSR.G		2		540.9570	1619.8493	1619.8283	13.0	0	62	4.5e-005	1	10784
	R.LHFFMPGFAPLTSR.G		1		810.9327	1619.8508	1619.8283	13.9	0	(41)	0.0068	1	10786
	R.AILVDLEPGT->M<-DSVR.S		4	Oxidation (M)	816.4275	1630.8404	1630.8236	10.3	0	59	0.00011	1	10890
	R.AILVDLEPGT->M<-DSVR.S		3	Oxidation (M)	544.6222	1630.8447	1630.8236	12.9	0	(30)	0.078	1	10895
	R.LHFF->M<-PGFAPLTSR.G		1	Oxidation (M)	546.2859	1635.8360	1635.8232	7.85	0	(47)	0.0016	1	10955
	R.LHFF->M<-PGFAPLTSR.G		1	Oxidation (M)	818.9288	1635.8430	1635.8232	12.1	0	(25)	0.22	1	10956
	R.ALTVPELTQQVFDAK.N	U	3		553.9749	1658.9029	1658.8879	9.02	0	62	4.4e-005	1	11155
	R.ALTVPELTQQVFDAK.N	U	3		830.4625	1658.9104	1658.8879	13.5	0	(49)	0.00075	1	11158
	R.MS->M<-KEVDEQ->M<-LNVQNK.N		1	2 Oxidation (M)	652.6412	1954.9019	1954.8798	11.3	1	(15)	1.4	1	13782
	K.GHYTEGAELVDSVLDVVR.K		1		980.0068	1957.9991	1957.9745	12.6	0	(60)	7.4e-005	1	13792
	K.GHYTEGAELVDSVLDVVR.K		2		653.6741	1958.0006	1957.9745	13.3	0	72	4.9e-006	1	13794
	R.->M<-S->M<-KEVDEQ->M<-LNVQNK.N		1	3 Oxidation (M)	657.9720	1970.8943	1970.8747	9.94	1	56	8.1e-005	1	13913
	K.GHYTEGAELVDSVLDVVRK.E		2		696.3737	2086.0993	2086.0695	14.3	1	68	1.5e-005	1	14634
	K.GHYTEGAELVDSVLDVVRK.E		1		522.5322	2086.0996	2086.0695	14.4	1	(35)	0.029	1	14635
	K.LTTPTYGDLNHLVSATMSGVTTCLR.F		1		903.4620	2707.3643	2707.3310	12.3	0	91	7.6e-008	1	18127
	R.SGPFGQIFRPDNFVFGQSGAGNNWAK.G		1		933.4614	2797.3625	2797.3361	9.42	0	26	0.17	1	18439
tr|A0A2R8Y793|A0A2R8Y793_HUMAN	ACTB	Actin, cytoplasmic 1 (Fragment) OS=Homo sapiens OX=9606 GN=ACTB PE=1 SV=1	34405	1311	78(54)	20(16)	18.01	75%	A0A2R8Y793_uniprot
	Peptide	Unique	Matches	Modification	Observed	Mr(expt)	Mr(calc)	ppm	Miss	Score	Expect	Rank	Query
	K.RGILTLK.Y		2		400.7750	799.5354	799.5280	9.27	1	25	0.042	1	516
	K.AGFAGDDAPR.A		2		488.7335	975.4524	975.4410	11.6	0	39	0.0061	1	2146
	R.DLTDYLMK.I		2		499.7532	997.4919	997.4790	12.9	0	(30)	0.041	1	2403
	R.DLTDYL->M<-K.I		1	Oxidation (M)	507.7508	1013.4870	1013.4739	12.9	0	36	0.009	1	2574
	K.EITALAPST->M<-.-	U	1	Oxidation (M)	525.2679	1048.5212	1048.5110	9.69	0	16	2.1	1	3019
	R.GYSFTTTAER.E		5		566.7742	1131.5338	1131.5197	12.5	0	40	0.0051	1	4182
	R.HQGVMVGMGQK.D		1		586.2917	1170.5688	1170.5638	4.30	0	70	5.7e-006	1	4730
	K.DSYVGDEAQSK.R		2		599.7707	1197.5268	1197.5150	9.92	0	42	0.0015	1	5087
	R.AVFPSIVGRPR.H		3		599.8640	1197.7133	1197.6982	12.6	0	46	0.00088	1	5095
	R.AVFPSIVGRPR.H		4		400.2454	1197.7143	1197.6982	13.4	0	(31)	0.028	1	5098
	K.DSYVGDEAQSKR.G		2		452.2169	1353.6288	1353.6161	9.38	1	36	0.013	1	7299
	K.DSYVGDEAQSKR.G		2		677.8218	1353.6291	1353.6161	9.66	1	(33)	0.023	1	7300
	K.IWHHTFYNELR.V		1		758.3860	1514.7574	1514.7419	10.3	0	(24)	0.3	1	9543
	K.IWHHTFYNELR.V		2		379.6973	1514.7600	1514.7419	12.0	0	(23)	0.35	1	9544
	K.IWHHTFYNELR.V		2		505.9279	1514.7618	1514.7419	13.2	0	35	0.026	1	9547
	R.LDLAGRDLTDYLMK.I		1		541.9554	1622.8445	1622.8338	6.61	1	11	8.8	1	10819
	K.SYELPDGQVITIGNER.F		5		597.6406	1789.8999	1789.8846	8.51	0	(61)	6.8e-005	1	12501
	K.SYELPDGQVITIGNER.F		9		895.9585	1789.9024	1789.8846	9.96	0	88	1.6e-007	1	12505
	R.VAPEEHPVLLTEAPLNPK.A		3		977.5467	1953.0788	1953.0571	11.1	0	62	2.4e-005	1	13767
	R.VAPEEHPVLLTEAPLNPK.A		4		652.0346	1953.0820	1953.0571	12.8	0	(42)	0.0024	1	13771
	K.DLYANTVLSGGTTMYPGIADR.M		1		739.0314	2214.0723	2214.0627	4.34	0	(85)	2e-007	1	15548
	K.DLYANTVLSGGTTMYPGIADR.M		1		1108.0492	2214.0838	2214.0627	9.55	0	(91)	6e-008	1	15549
	K.DLYANTVLSGGTT->M<-YPGIADR.M		3	Oxidation (M)	744.3660	2230.0761	2230.0576	8.29	0	(81)	6.2e-007	1	15638
	K.DLYANTVLSGGTT->M<-YPGIADR.M		3	Oxidation (M)	1116.0501	2230.0855	2230.0576	12.5	0	94	3.3e-008	1	15640
	R.KDLYANTVLSGGTT->M<-YPGIADR.M		1	Oxidation (M)	787.0645	2358.1717	2358.1526	8.12	1	33	0.11	1	16423
	R.HQGV->M<-VG->M<-GQKDSYVGDEAQSK.R		1	2 Oxidation (M)	795.0346	2382.0820	2382.0580	10.1	1	56	0.00011	1	16564
	R.HQGV->M<-VG->M<-GQKDSYVGDEAQSK.R		1	2 Oxidation (M)	596.5286	2382.0854	2382.0580	11.5	1	(44)	0.002	1	16566
	R.HQGV->M<-VG->M<-GQKDSYVGDEAQSKR.G		1	2 Oxidation (M)	635.5527	2538.1818	2538.1591	8.94	2	54	0.0014	1	17257
	K.LCYVALDFEQEMATAASSSSLEK.S		1		1275.6068	2549.1991	2549.1665	12.8	0	(71)	4.4e-006	1	17302
	K.LCYVALDFEQEMATAASSSSLEK.S		1		850.7415	2549.2027	2549.1665	14.2	0	78	8.5e-007	1	17303
	K.LCYVALDFEQE->M<-ATAASSSSLEK.S		1	Oxidation (M)	856.0676	2565.1809	2565.1614	7.58	0	(34)	0.018	1	17360
	R.TTGIVMDSGDGVTHTVPIYEGYALPHAILR.L		1		1061.8909	3182.6508	3182.6071	13.7	0	(35)	0.013	1	20045
	R.TTGIVMDSGDGVTHTVPIYEGYALPHAILR.L		1		796.6710	3182.6547	3182.6071	15.0	0	(33)	0.02	1	20046
	R.TTGIV->M<-DSGDGVTHTVPIYEGYALPHAILR.L		3	Oxidation (M)	800.6661	3198.6352	3198.6020	10.4	0	56	0.00013	1	20098
	R.TTGIV->M<-DSGDGVTHTVPIYEGYALPHAILR.L		2	Oxidation (M)	1067.2195	3198.6366	3198.6020	10.8	0	(49)	0.00071	1	20100
	R.TTGIV->M<-DSGDGVTHTVPIYEGYALPHAILR.L		1	Oxidation (M)	640.7352	3198.6395	3198.6020	11.7	0	(7)	11	1	20101
	R.CPEALFQPSFLG->M<-ESCGIHETTFNSI->M<-K.C		1	2 Oxidation (M)	1088.5007	3262.4804	3262.4443	11.0	0	22	0.59	1	20258
tr|A0A5C2GID7|A0A5C2GID7_HUMAN		IG c1255_light_IGKV2D-29_IGKJ2 (Fragment) OS=Homo sapiens OX=9606 PE=2 SV=1	12310	1293	70(46)	5(4)	3.37	43%	A0A5C2GID7_uniprot
	Peptide	Unique	Matches	Modification	Observed	Mr(expt)	Mr(calc)	ppm	Miss	Score	Expect	Rank	Query
	R.FSGVPDR.F		19		389.2006	776.3866	776.3817	6.33	0	48	0.0012	1	335
	R.FSGSGSGTDFTLK.I		3		435.2135	1302.6186	1302.6092	7.19	0	(33)	0.034	1	6542
	R.FSGSGSGTDFTLK.I		25		652.3174	1302.6202	1302.6092	8.43	0	(80)	8.2e-007	1	6547
	R.FSGSGSGTDFTLKISR.V		2		830.4302	1658.8458	1658.8264	11.7	1	121	8.4e-011	1	11146
	R.FSGSGSGTDFTLKISR.V		4		553.9563	1658.8471	1658.8264	12.5	1	(78)	1.5e-006	1	11147
	R.FSGVPDRFSGSGSGTDFTLK.I		7		1031.5110	2061.0074	2060.9804	13.1	1	73	5.1e-006	1	14499
	R.FSGVPDRFSGSGSGTDFTLK.I		7		688.0105	2061.0097	2060.9804	14.2	1	(32)	0.063	1	14501
	R.VEAEDAGIYYC->M<-QSIHLYTFGQGTK.L	U	3	Oxidation (M)	966.4540	2896.3401	2896.3048	12.2	0	4	13	1	18889
sp|Q9BQE3|TBA1C_HUMAN	TUBA1C	Tubulin alpha-1C chain OS=Homo sapiens OX=9606 GN=TUBA1C PE=1 SV=1	50548	1279	68(50)	18(16)	4.51	49%	Q9BQE3_uniprot
	Peptide	Unique	Matches	Modification	Observed	Mr(expt)	Mr(calc)	ppm	Miss	Score	Expect	Rank	Query
	R.LSVDYGK.K		1		391.2126	780.4106	780.4018	11.4	0	47	0.00088	1	363
	K.FDL->M<-YAK.R		2	Oxidation (M)	452.2216	902.4286	902.4208	8.70	0	18	1.5	1	1395
	K.DVNAAIATIK.T		4		508.2973	1014.5800	1014.5709	8.92	0	57	0.00022	1	2588
	K.EIIDLVLDR.I		2		543.3190	1084.6235	1084.6128	9.87	0	56	0.00017	1	3452
	K.YMACCLLYR.G		2		625.2885	1248.5623	1248.5453	13.6	0	45	0.0011	1	5755
	R.LDHKFDL->M<-YAK.R		1	Oxidation (M)	698.8590	1395.7033	1395.6857	12.7	1	(22)	0.48	1	7982
	R.LDHKFDL->M<-YAK.R		2	Oxidation (M)	466.2417	1395.7034	1395.6857	12.7	1	32	0.046	1	7983
	R.QLFHPEQLITGK.E		2		705.8987	1409.7828	1409.7667	11.4	0	(37)	0.0096	1	8183
	R.QLFHPEQLITGK.E		3		470.9356	1409.7850	1409.7667	13.0	0	39	0.0049	1	8186
	R.LISQIVSSITASLR.F		1		496.6362	1486.8869	1486.8719	10.1	0	(59)	2.3e-005	1	9228
	R.LISQIVSSITASLR.F		1		744.4515	1486.8885	1486.8719	11.2	0	72	1e-006	1	9229
	R.AVFVDLEPTVIDEVR.T		3		567.9813	1700.9220	1700.8985	13.8	0	(66)	1.9e-005	1	11559
	R.AVFVDLEPTVIDEVR.T		3		851.4684	1700.9223	1700.8985	14.0	0	74	2.9e-006	1	11560
	R.NLDIERPTYTNLNR.L		3		859.9535	1717.8925	1717.8747	10.4	0	67	1.7e-005	1	11743
	R.NLDIERPTYTNLNR.L		4		573.6393	1717.8960	1717.8747	12.4	0	(37)	0.018	1	11749
	R.IHFPLATYAPVISAEK.A		3		878.9918	1755.9691	1755.9559	7.49	0	65	1.5e-005	1	12158
	R.IHFPLATYAPVISAEK.A		6		586.3309	1755.9710	1755.9559	8.56	0	(48)	0.0007	1	12159
	K.VGINYQPPTVVPGGDLAK.V		3		609.0057	1823.9952	1823.9782	9.35	0	37	0.0085	1	12799
	K.VGINYQPPTVVPGGDLAK.V		4		913.0049	1823.9953	1823.9782	9.41	0	(37)	0.009	1	12801
	R.AVCMLSNTTAVAEAWAR.L		1		617.6397	1849.8973	1849.8815	8.56	0	41	0.021	1	13020
	R.RNLDIERPTYTNLNR.L		1		625.6735	1873.9986	1873.9758	12.1	1	28	0.099	1	13226
	R.RNLDIERPTYTNLNR.L		1		469.5076	1874.0014	1873.9758	13.7	1	(21)	0.46	1	13227
	K.TIGGGDDSFNTFFSETGAGK.H		3		1004.4564	2006.8982	2006.8858	6.16	0	109	4.3e-010	1	14158
	K.TIGGGDDSFNTFFSETGAGK.H		1		669.9769	2006.9088	2006.8858	11.5	0	(6)	19	1	14161
	R.AFVHWYVGEGMEEGEFSEAR.E		1		777.3530	2329.0373	2329.0110	11.3	0	58	3.7e-005	1	16239
	R.AFVHWYVGEG->M<-EEGEFSEAR.E		1	Oxidation (M)	782.6856	2345.0348	2345.0059	12.3	0	(36)	0.0072	1	16335
	R->.<-QLFHPEQLITGKEDAANNYAR.G		1	Gln->pyro-Glu (N-term Q)	800.0745	2397.2017	2397.1713	12.7	1	(36)	0.019	1	16651
	R.FDGALNVDLTEFQTNLVPYPR.I		1		1205.1216	2408.2286	2408.2012	11.4	0	97	1.6e-008	1	16699
	R.FDGALNVDLTEFQTNLVPYPR.I		2		803.7518	2408.2335	2408.2012	13.4	0	(53)	0.00035	1	16701
	R.QLFHPEQLITGKEDAANNYAR.G		3		805.7445	2414.2115	2414.1978	5.67	1	53	0.00044	1	16724
	R.QLFHPEQLITGKEDAANNYAR.G		2		604.5607	2414.2138	2414.1978	6.62	1	(50)	0.00084	1	16725
sp|P49327|FAS_HUMAN	FASN	Fatty acid synthase OS=Homo sapiens OX=9606 GN=FASN PE=1 SV=3	275877	757	80(37)	55(33)	0.56	28%	P49327_uniprot
	Peptide	Unique	Matches	Modification	Observed	Mr(expt)	Mr(calc)	ppm	Miss	Score	Expect	Rank	Query
	R.WVESLK.G	U	1		381.2172	760.4199	760.4119	10.5	0	20	0.79	1	239
	R.VMGLVPAK.G	U	1		407.7515	813.4884	813.4782	12.5	0	21	0.49	1	641
	K.LLEQGLR.H	U	2		414.7550	827.4955	827.4865	10.9	0	41	0.0043	1	749
	R.V->M<-GLVPAK.G	U	1	Oxidation (M)	415.7476	829.4806	829.4732	9.00	0	(10)	9.7	1	781
	K.AGLYGLPR.R	U	1		423.7502	845.4857	845.4759	11.6	0	17	1.5	1	919
	R.DIMLATGK.L	U	1		424.7362	847.4577	847.4473	12.3	0	3	42	3	932
	R.DGAWGAFR.H	U	1		440.2148	878.4151	878.4035	13.2	0	13	3	1	1175
	K.LYTLQDK.A	U	1		440.7476	879.4806	879.4702	11.8	0	15	1.6	1	1187
	R.WVCSSLR.H	U	1		454.2320	906.4495	906.4382	12.5	0	9	9	1	1427
	R.GYAVLGGER.G	U	2		461.2468	920.4791	920.4716	8.19	0	33	0.03	1	1568
	R.QELSFAAR.S	U	1		461.2485	920.4824	920.4716	11.8	0	16	1.7	1	1571
	K.GLVQALQTK.V	U	2		479.2946	956.5746	956.5655	9.57	0	46	0.0019	1	1951
	K.TGTVSLEVR.L	U	1		481.2748	960.5351	960.5240	11.5	0	48	0.00089	1	1996
	R.VLEALLPLK.G	U	2		498.3347	994.6549	994.6426	12.3	0	12	0.4	1	2373
	R.VAAAVDLIIK.S	U	1		506.8301	1011.6456	1011.6328	12.6	0	32	0.0081	1	2563
	K.YSGTLNLDR.V	U	2		519.7710	1037.5274	1037.5142	12.8	0	38	0.0099	1	2866
	R.VFTTVGSAEK.R	U	1		519.7835	1037.5525	1037.5393	12.7	0	28	0.08	1	2868
	R.GTPLISPLIK.W	U	2		519.8382	1037.6618	1037.6485	12.9	0	37	0.0012	1	2869
	K.AQVADVVVSR.W	U	1		522.3002	1042.5859	1042.5771	8.43	0	17	1.1	1	2936
	R.QVQPEGPYR.V	U	1		537.2766	1072.5385	1072.5302	7.83	0	43	0.0037	1	3305
	R.QEPLLIGSTK.S	U	1		543.3210	1084.6274	1084.6128	13.5	0	33	0.029	1	3455
	K.YHGNVMLLR.A	U	1		368.2025	1101.5857	1101.5753	9.43	0	27	0.23	1	3739
	R.SEGVVAVLLTK.K	U	1		558.3429	1114.6712	1114.6598	10.3	0	46	0.00086	1	3928
	K.YHGNV->M<-LLR.A	U	1	Oxidation (M)	373.5344	1117.5815	1117.5702	10.1	0	(9)	11	1	3969
	R.SDEAVKPFGLK.V	U	1		595.8303	1189.6460	1189.6343	9.83	0	(9)	8.3	1	4976
	R.SDEAVKPFGLK.V	U	2		397.5560	1189.6462	1189.6343	10.00	0	31	0.056	1	4977
	R.LGMLSPEGTCK.A	U	1		596.7944	1191.5742	1191.5628	9.58	0	34	0.028	1	5001
	R.LG->M<-LSPEGTCK.A	U	1	Oxidation (M)	604.7930	1207.5714	1207.5577	11.3	0	(26)	0.15	1	5196
	R.FDASFFGVHPK.Q	U	1		417.8805	1250.6196	1250.6084	8.97	0	14	2.4	1	5791
	R.LQVVDQPLPVR.G	U	1		421.9239	1262.7498	1262.7347	11.9	0	(8)	3.2	1	5975
	R.LQVVDQPLPVR.G	U	2		632.3826	1262.7507	1262.7347	12.7	0	56	5.2e-005	1	5976
	R.AALQEELQLCK.G	U	1		651.8477	1301.6808	1301.6649	12.2	0	44	0.0045	1	6526
	K.SFYGSTLFLCR.R	U	1		675.8359	1349.6573	1349.6438	10.0	0	48	0.0015	1	7245
	K.GVDLVLNSLAEEK.L	U	1		693.8846	1385.7546	1385.7402	10.4	0	35	0.02	1	7812
	K.ADEASELACPTPK.E	U	1		694.8297	1387.6449	1387.6289	11.5	0	49	0.00048	1	7828
	R.DLVEAVAHILGIR.D	U	1		703.4191	1404.8237	1404.8089	10.6	0	65	3.9e-006	1	8103
	R.DLVEAVAHILGIR.D	U	1		469.2820	1404.8243	1404.8089	11.0	0	(31)	0.012	1	8104
	R.LSIPTYGLQCTR.A	U	2		704.8723	1407.7301	1407.7180	8.55	0	44	0.003	1	8148
	R.SLLVNPEGPTLMR.L	U	2		713.8966	1425.7785	1425.7650	9.52	0	41	0.0042	1	8399
	R.SLLVNPEGPTL->M<-R.L	U	2	Oxidation (M)	721.8959	1441.7772	1441.7599	12.0	0	(29)	0.09	1	8642
	R.RQQEQQVPILEK.F	U	2		499.2837	1494.8292	1494.8154	9.19	1	33	0.022	1	9328
	K.VVEVLAGHGHLYSR.I	U	1		512.9552	1535.8438	1535.8209	14.9	0	11	3.8	1	9805
	K.EDGLAQQQTQLNLR.S	U	3		807.4246	1612.8347	1612.8169	11.0	0	33	0.035	1	10672
	K.VVVQVLAEEPEAVLK.G	U	1		811.9807	1621.9469	1621.9291	11.0	0	17	0.3	1	10812
	K.CTVFHGAQVEDAFR.Y	U	1		546.2635	1635.7686	1635.7464	13.6	0	41	0.0047	1	10953
	R.DTSFEQHVLWHTGGK.G	U	1		581.2898	1740.8475	1740.8220	14.7	0	24	0.27	1	12035
	R.GNAGQSNYGFANSAMER.I	U	1		887.3957	1772.7768	1772.7536	13.1	0	105	7.9e-010	1	12341
	K.AINCATSGVVGLVNCLR.R	U	1		601.9832	1802.9276	1802.9131	8.04	0	37	0.017	1	12634
	K.FCFTPHTEEGCLSER.A	U	1		623.9439	1868.8099	1868.7822	14.8	0	26	0.034	1	13172
	K.KDHRDNLEFFLAGIGR.L	U	1		472.7545	1886.9887	1886.9751	7.22	2	1	54	1	13338
	R.VTVAGGVHISGLHTESAPR.R	U	1		472.7622	1887.0197	1886.9963	12.4	0	26	0.15	1	13350
	R.QGVQVQVSTSNISSLEGAR.G	U	1		980.5174	1959.0202	1959.0021	9.25	0	17	1.4	1	13797
	R.WLSTSIPEAQWHSSLAR.T	U	1		657.0089	1968.0047	1967.9853	9.85	0	37	0.014	1	13887
	R.WLSTSIPEAQWHSSLAR.T	U	1		985.0114	1968.0083	1967.9853	11.7	0	(18)	1.3	1	13888
	R.RQGVQVQVSTSNISSLEGAR.G	U	1		706.0520	2115.1342	2115.1032	14.6	1	68	9.2e-006	1	14888
	R.RPTPQDSPIFLPVDDTSFR.W	U	1		730.0494	2187.1263	2187.0961	13.8	0	19	2.2	1	15399
	R.EACPELDYFVVFSSVSCGR.G	U	1		741.3412	2221.0017	2220.9820	8.88	0	45	0.00084	1	15582
	R.TLLEGSGLESIISIIHSSLAEPR.V	U	1		808.1227	2421.3464	2421.3115	14.4	0	73	1.1e-006	1	16757
	R.LHLSGIDANPNALFPPVEFPAPR.G	U	1		824.7812	2471.3217	2471.2961	10.4	0	50	0.00037	1	16959
	R.LHLSGIDANPNALFPPVEFPAPR.G	U	1		618.8384	2471.3247	2471.2961	11.6	0	(36)	0.011	1	16960
	R.SLYQSAGVAPESFEYIEAHGTGTK.V	U	1		848.0826	2541.2259	2541.2023	9.28	0	43	0.0029	1	17264
	R.HFLLEEDKPEEPTAHAFVSTLTR.G	U	2		667.5982	2666.3637	2666.3340	11.1	0	9	8.1	1	17884
	R.ALGLGVEQLPVVFEDVVLHQATILPK.T	U	1		929.2076	2784.6011	2784.5790	7.95	0	28	0.0073	1	18397
	R.LNSVQSSERPLFLVHPIEGSTTVFHSLASR.L	U	1		662.5620	3307.7737	3307.7313	12.8	0	26	0.07	1	20323
	R.LNSVQSSERPLFLVHPIEGSTTVFHSLASR.L	U	1		827.9512	3307.7756	3307.7313	13.4	0	(11)	1.9	1	20324
28320			18568	696	35(24)	9(7)	9.38	53%	28320_uniprot
	Peptide	Unique	Matches	Modification	Observed	Mr(expt)	Mr(calc)	ppm	Miss	Score	Expect	Rank	Query
	M.ITLYEAAIK.T	U	1		511.3063	1020.5980	1020.5855	12.3	0	49	0.0003	1	2665
	K->.<-QILKHPDSR.E	U	1	Gln->pyro-Glu (N-term Q)	538.8002	1075.5859	1075.5774	7.87	1	25	0.22	1	3343
	K->.<-QILKHPDSR.E	U	1	Gln->pyro-Glu (N-term Q)	359.5367	1075.5882	1075.5774	10.0	1	(23)	0.37	1	3344
	R.ECGNMSLTGK.H	U	3		548.7475	1095.4804	1095.4689	10.6	0	52	0.00011	1	3619
	K.LSYNQLSMLK.S	U	4		598.8281	1195.6417	1195.6271	12.3	0	58	9.3e-005	1	5067
	K.LSYNQLS->M<-LK.S	U	1	Oxidation (M)	404.8859	1211.6358	1211.6220	11.4	0	(9)	7	1	5259
	K.LSYNQLS->M<-LK.S	U	5	Oxidation (M)	606.8264	1211.6383	1211.6220	13.5	0	(55)	0.00018	1	5262
	K.CRECGNMSLTGK.H	U	1		471.5460	1411.6161	1411.6006	11.0	1	39	0.0037	1	8203
	K.IKLSYNQLSMLK.S	U	1		479.9471	1436.8196	1436.8061	9.41	1	(13)	1.4	1	8559
	K.IKLSYNQLS->M<-LK.S	U	2	Oxidation (M)	485.2807	1452.8202	1452.8010	13.2	1	13	1.7	1	8812
	K.ELHAICYLLYGR.L	U	2		754.3967	1506.7788	1506.7653	8.96	0	51	0.0013	1	9442
	K.ELHAICYLLYGR.L	U	3		503.2673	1506.7802	1506.7653	9.87	0	(46)	0.0039	1	9443
	K.CININCLLILAIK.K	U	1		779.4544	1556.8943	1556.8782	10.3	0	63	1.2e-005	1	10050
	R.IVDTLIGMGADVTYIHLLK.N	U	1		518.7982	2071.1635	2071.1387	12.0	0	(19)	0.3	1	14551
	R.IVDTLIGMGADVTYIHLLK.N	U	2		691.3956	2071.1651	2071.1387	12.7	0	(72)	1.4e-006	1	14552
	R.IVDTLIGMGADVTYIHLLK.N	U	1		1036.5916	2071.1685	2071.1387	14.4	0	(52)	0.00012	1	14553
	R.IVDTLIG->M<-GADVTYIHLLK.N	U	1	Oxidation (M)	1044.5818	2087.1490	2087.1337	7.36	0	(62)	2.2e-005	1	14641
	R.IVDTLIG->M<-GADVTYIHLLK.N	U	3	Oxidation (M)	696.7264	2087.1573	2087.1337	11.3	0	83	1.6e-007	1	14642
	R.IVDTLIG->M<-GADVTYIHLLK.N	U	1	Oxidation (M)	522.7976	2087.1613	2087.1337	13.3	0	(49)	0.00044	1	14644
tr|A0A5F9ZHM4|A0A5F9ZHM4_HUMAN	LDHB	L-lactate dehydrogenase OS=Homo sapiens OX=9606 GN=LDHB PE=1 SV=1	37667	647	38(20)	16(10)	1.99	49%	A0A5F9ZHM4_uniprot
	Peptide	Unique	Matches	Modification	Observed	Mr(expt)	Mr(calc)	ppm	Miss	Score	Expect	Rank	Query
	R.LNLVQR.N		2		371.7357	741.4569	741.4497	9.69	0	46	0.0034	1	145
	K.DLILVSSR.L	U	2		451.7733	901.5321	901.5233	9.78	0	7	12	3	1391
	K.IVVVTAGVR.Q	U	5		457.3000	912.5854	912.5757	10.7	0	46	0.00058	1	1489
	K.FIIPQIVK.Y	U	3		479.3164	956.6183	956.6059	13.0	0	24	0.026	1	1957
	R.GLTSVINQK.L	U	2		480.2849	958.5551	958.5447	10.9	0	65	2.4e-005	1	1979
	K.DLALVSSRL.-	U	1		487.2824	972.5503	972.5604	-10.33	1	2	50	7	2108
	R.IHPVSTMVK.G		2		506.2927	1010.5708	1010.5583	12.4	0	12	2.1	1	2550
	K.LKDDEVAQLK.K	U	2		579.8299	1157.6452	1157.6292	13.9	1	22	0.61	1	4550
	K.SADTLWDIQK.D	U	2		588.8055	1175.5964	1175.5822	12.0	0	41	0.0068	1	4782
	R.VIGSGCNLDSAR.F		7		624.8120	1247.6093	1247.5928	13.2	0	92	4.2e-008	1	5751
	K.LKDDEVAQLKK.S	U	1		643.8765	1285.7384	1285.7241	11.1	2	20	0.44	1	6319
	K.IVADKDYSVTANSK.I	U	2		755.8982	1509.7818	1509.7675	9.51	1	71	6.8e-006	1	9482
	K.IVADKDYSVTANSK.I	U	2		504.2680	1509.7823	1509.7675	9.82	1	(39)	0.0094	1	9483
	K.SLADELALVDVLEDK.L	U	1		815.4444	1628.8742	1628.8509	14.4	0	91	7.1e-008	1	10867
	K.LIAPVAEEEATVPNNK.I	U	2		847.9605	1693.9065	1693.8886	10.5	0	88	1.1e-007	1	11488
	K.ITVVGVGQVGMACAISILGK.S	U	1		658.3782	1972.1129	1972.0850	14.1	0	58	3.5e-005	1	13921
	K.GMYGIENEVFLSLPCILNAR.G	U	1		766.0608	2295.1605	2295.1391	9.33	0	17	1.3	1	16073
tr|A8K7F6|A8K7F6_HUMAN		RNA helicase OS=Homo sapiens OX=9606 PE=2 SV=1	46321	623	44(18)	19(8)	1.81	43%	A8K7F6_uniprot
	Peptide	Unique	Matches	Modification	Observed	Mr(expt)	Mr(calc)	ppm	Miss	Score	Expect	Rank	Query
	R.AILPCIK.G		2		407.7512	813.4879	813.4782	11.9	0	15	1.7	1	640
	K.VDWLTEK.M		1		445.7408	889.4670	889.4545	14.0	0	13	5.2	1	1256
	R.VFDMLNR.R		2		447.7345	893.4544	893.4429	12.8	0	31	0.055	1	1286
	R.VFD->M<-LNR.R		1	Oxidation (M)	455.7309	909.4472	909.4378	10.3	0	(25)	0.16	1	1448
	K.FMRDPIR.I		1		467.7551	933.4956	933.4854	10.9	1	6	22	2	1710
	R.VFDMLNRR.Y		1		350.8586	1049.5540	1049.5440	9.51	1	(10)	7	1	3035
	R.VFDMLNRR.Y		1		525.7846	1049.5547	1049.5440	10.1	1	15	2.1	1	3036
	R.VFD->M<-LNRR.Y		1	Oxidation (M)	356.1912	1065.5517	1065.5389	12.0	1	(10)	5.6	1	3234
	R.VFD->M<-LNRR.Y		1	Oxidation (M)	533.7832	1065.5518	1065.5389	12.1	1	(7)	13	1	3235
	R.QFYINVER.E		1		534.7842	1067.5539	1067.5400	13.1	0	44	0.0023	1	3260
	R.VLITTDLLAR.G		2		557.8507	1113.6869	1113.6758	9.98	0	62	1.7e-005	1	3920
	K.ATQALVLAPTR.E	U	2		570.8471	1139.6797	1139.6662	11.8	0	53	0.00015	1	4307
	R.RYLSPKYIK.M	U	1		584.3438	1166.6729	1166.6811	-7.02	2	10	3.2	3	4684
	K.KEELTLEGIR.Q	U	1		594.3399	1186.6652	1186.6557	8.03	1	29	0.085	1	4924
	K.GYDVIAQAQSGTGK.T		1		697.8512	1393.6878	1393.6838	2.93	0	76	1.6e-006	1	7937
	K.GVAIN->M<-VTEEDKR.T	U	1	Oxidation (M)	493.2554	1476.7445	1476.7242	13.7	1	21	0.6	1	9123
	R.GFKDQIYDIFQK.L	U	2		501.2671	1500.7794	1500.7613	12.0	1	19	1.1	1	9384
	K.MFVLDEADEMLSR.G		1		778.3709	1554.7273	1554.7058	13.8	0	83	3.1e-007	1	10026
	K.->M<-FVLDEADEMLSR.G		1	Oxidation (M)	786.3637	1570.7127	1570.7007	7.66	0	(48)	0.00055	1	10164
	K.MFVLDEADE->M<-LSR.G		3	Oxidation (M)	786.3662	1570.7179	1570.7007	10.9	0	(40)	0.0038	1	10167
	K.->M<-FVLDEADE->M<-LSR.G		2	2 Oxidation (M)	794.3638	1586.7131	1586.6956	11.0	0	(28)	0.053	1	10358
	R.KGVAINMVTEEDKR.T	U	1		795.4252	1588.8358	1588.8243	7.25	2	(15)	2.1	1	10386
	R.KGVAIN->M<-VTEEDKR.T	U	1	Oxidation (M)	535.9511	1604.8315	1604.8192	7.68	2	21	0.69	1	10583
	R.DFTVSA->M<-HGD->M<-DQK.E	U	1	2 Oxidation (M)	807.3376	1612.6606	1612.6498	6.73	0	1	6.4	1	10664
	K.LQMEAPHIIVGTPGR.V	U	2		540.3025	1617.8856	1617.8661	12.1	0	(52)	0.00032	1	10759
	K.LQ->M<-EAPHIIVGTPGR.V	U	2	Oxidation (M)	817.9462	1633.8778	1633.8610	10.3	0	97	1.1e-008	1	10930
	K.LQ->M<-EAPHIIVGTPGR.V	U	2	Oxidation (M)	545.6344	1633.8814	1633.8610	12.5	0	(63)	2.8e-005	1	10931
	R.GIYAYGFEKPSAIQQR.A		2		914.4838	1826.9530	1826.9315	11.7	0	88	1.1e-007	1	12822
	R.GIYAYGFEKPSAIQQR.A		2		609.9921	1826.9546	1826.9315	12.6	0	(38)	0.011	1	12824
	R.DFTVSA->M<-HGD->M<-DQKER.D	U	1	2 Oxidation (M)	475.4609	1897.8145	1897.7935	11.1	1	26	0.036	1	13423
	R.DFTVSA->M<-HGD->M<-DQKER.D	U	1	2 Oxidation (M)	633.6122	1897.8149	1897.7935	11.3	1	(15)	0.36	1	13424
tr|A0A804HJN6|A0A804HJN6_HUMAN	IARS1	Isoleucine--tRNA ligase OS=Homo sapiens OX=9606 GN=IARS1 PE=1 SV=1	143545	614	48(28)	31(21)	0.72	27%	A0A804HJN6_uniprot
	Peptide	Unique	Matches	Modification	Observed	Mr(expt)	Mr(calc)	ppm	Miss	Score	Expect	Rank	Query
	R.FGNWLK.D	U	2		382.7127	763.4109	763.4017	12.0	0	33	0.029	1	262
	K.YGADALR.L	U	1		383.2018	764.3890	764.3817	9.58	0	59	8.7e-005	1	267
	R.DWTISR.N	U	2		389.2014	776.3882	776.3817	8.41	0	22	0.49	1	339
	R.YSAEWK.S	U	1		392.1920	782.3695	782.3599	12.4	0	19	0.46	1	377
	R.FPGAYLK.G	U	1		398.2275	794.4404	794.4327	9.75	0	21	0.3	1	474
	K.SIIRTLK.E	U	1		415.7761	829.5377	829.5385	-0.99	1	7	3.2	7	783
	R.SDTPLIYK.A	U	1		468.7611	935.5077	935.4964	12.1	0	29	0.065	1	1733
	R.LLILMEAR.L	U	2		479.7974	957.5802	957.5681	12.7	0	35	0.012	1	1971
	K.AVPSWFVR.V	U	2		481.2701	960.5256	960.5181	7.77	0	33	0.033	1	1994
	R.LLIL->M<-EAR.L	U	1	Oxidation (M)	487.7957	973.5768	973.5630	14.2	0	(12)	2.4	1	2137
	R.FLIQNVLR.L	U	3		501.8132	1001.6118	1001.6022	9.58	0	20	0.18	1	2468
	K.SVVTSIFGVK.N	U	1		518.8119	1035.6092	1035.5965	12.3	0	45	0.0012	1	2854
	K.YIIEELNVR.K	U	1		574.8267	1147.6389	1147.6237	13.2	0	29	0.069	1	4412
	R.VCMDFNIIR.K	U	1		584.2931	1166.5716	1166.5576	12.0	0	45	0.0019	1	4678
	R.LYLINSPVVR.A	U	2		587.3602	1172.7059	1172.6917	12.1	0	44	0.00064	1	4753
	R.VC->M<-DFNIIR.K	U	1	Oxidation (M)	592.2906	1182.5666	1182.5526	11.9	0	(39)	0.006	1	4864
	R.VENMVDQLLR.N	U	1		608.8277	1215.6408	1215.6281	10.5	0	63	4.2e-005	1	5313
	R.VEN->M<-VDQLLR.N	U	1	Oxidation (M)	616.8266	1231.6386	1231.6231	12.7	0	(49)	0.0013	1	5495
	R.ESVDHLTIPSR.C	U	2		418.5587	1252.6544	1252.6412	10.6	0	39	0.0072	1	5818
	K.LESDYEILER.F	U	2		633.8214	1265.6283	1265.6139	11.3	0	95	2e-008	1	6019
	R.YAHQSGFHVDR.R	U	1		439.5477	1315.6214	1315.6058	11.8	0	25	0.14	1	6736
	K.YRPLFDYFLK.C	U	1		454.5857	1360.7352	1360.7179	12.6	0	31	0.051	1	7465
	K.APLKPYPVSPSDK.V	U	2		466.9321	1397.7744	1397.7554	13.5	0	28	0.083	1	8003
	K.->M<-GITEYNNQCR.A	U	1	Oxidation (M)	701.3033	1400.5920	1400.5813	7.67	0	58	1.6e-005	1	8048
	K.FVDILTNWYVR.M	U	1		713.3900	1424.7655	1424.7452	14.2	0	58	9.6e-005	1	8383
	K->.<-QLSSEELEQFQK.T	U	1	Gln->pyro-Glu (N-term Q)	724.8559	1447.6972	1447.6831	9.79	0	(19)	0.72	1	8733
	K.QLSSEELEQFQK.T	U	1		733.3724	1464.7302	1464.7096	14.1	0	48	0.0012	1	8968
	R.NNDLCYWVPELVR.E	U	1		839.4175	1676.8205	1676.7981	13.4	0	66	5.4e-005	1	11318
	K.TESAVSQMQSVIELGR.V	U	1		867.9474	1733.8802	1733.8618	10.6	0	75	2.9e-006	1	11948
	K.TGTIVVEGHELHDEDIR.L	U	1		480.7484	1918.9647	1918.9385	13.6	0	37	0.029	1	13580
	K.TGTIVVEGHELHDEDIR.L	U	1		640.6622	1918.9647	1918.9385	13.7	0	(12)	9.9	1	13581
	R.FGWDCHGLPVEYEIDK.T	U	1		655.6420	1963.9043	1963.8775	13.6	0	4	30	1	13846
	R.LLVATTFTHSYPFCWR.S	U	1		667.0106	1998.0100	1997.9822	13.9	0	35	0.023	1	14121
	K.LFLNETQTQEITEDIPVK.T	U	1		1059.5664	2117.1183	2117.0892	13.7	0	42	0.0076	1	14899
	R.LQKEEEIEFLYNENTVR.E	U	2		718.7004	2153.0793	2153.0640	7.11	1	70	6.5e-006	1	15219
	R.LMAPYTPFLTELMYQNLK.V	U	1		725.0479	2172.1219	2172.0999	10.1	0	(49)	0.00089	1	15333
	R.LMAPYTPFLTELMYQNLK.V	U	1		1087.0695	2172.1244	2172.0999	11.3	0	74	3e-006	1	15334
tr|A0A087WVQ6|A0A087WVQ6_HUMAN	CLTC	Clathrin heavy chain OS=Homo sapiens OX=9606 GN=CLTC PE=1 SV=1	193703	614	57(28)	39(23)	0.60	26%	A0A087WVQ6_uniprot
	Peptide	Unique	Matches	Modification	Observed	Mr(expt)	Mr(calc)	ppm	Miss	Score	Expect	Rank	Query
	R.IAAYLFK.G		2		413.2514	824.4882	824.4796	10.4	0	35	0.0066	1	728
	K.NLILVVR.G	U	1		413.7846	825.5547	825.5436	13.4	0	33	0.0069	1	738
	R.AVNYFSK.V	U	1		414.7202	827.4258	827.4177	9.75	0	19	0.63	1	747
	R.AMLSANIR.Q	U	1		438.2472	874.4799	874.4694	12.0	0	3	49	10	1149
	R.AYEFAER.C		1		443.2128	884.4111	884.4028	9.39	0	25	0.1	1	1232
	R.VMEYINR.L	U	1		462.7383	923.4621	923.4535	9.32	0	(15)	1.5	1	1608
	R.V->M<-EYINR.L	U	1	Oxidation (M)	470.7359	939.4572	939.4484	9.44	0	27	0.096	1	1780
	K.HELIEFR.R		1		472.2583	942.5020	942.4923	10.3	0	17	1.3	1	1807
	K.LDASESLRK.E	U	1		509.7756	1017.5366	1017.5454	-8.64	1	2	69	1	2626
	K.YIEIYVQK.V		1		528.2989	1054.5833	1054.5699	12.8	0	34	0.015	1	3104
	K.LLLPWLEAR.I	U	1		555.8445	1109.6744	1109.6597	13.3	0	54	3.2e-005	1	3869
	K.VANVELYYR.A	U	2		563.8044	1125.5942	1125.5818	11.0	0	45	0.0066	1	4089
	K->.<-QLPLVKPYLR.S	U	1	Gln->pyro-Glu (N-term Q)	605.3759	1208.7373	1208.7281	7.59	0	26	0.031	1	5210
	R.EHLELFWSR.V	U	1		406.2133	1215.6180	1215.6036	11.8	0	27	0.17	1	5307
	K.QLPLVKPYLR.S	U	1		409.5963	1225.7672	1225.7547	10.2	0	(19)	0.2	1	5427
	K.VDKLDASESLR.K	U	1		411.5590	1231.6551	1231.6408	11.6	1	24	0.31	1	5499
	K.LLYNNVSNFGR.L	U	1		648.8464	1295.6782	1295.6622	12.3	0	35	0.021	1	6455
	R.NNLAGAEELFAR.K	U	2		652.8398	1303.6650	1303.6520	9.96	0	76	1.9e-006	1	6578
	R.LEKHELIEFR.R	U	1		657.3701	1312.7256	1312.7139	8.89	1	(39)	0.0072	1	6691
	R.LEKHELIEFR.R	U	1		438.5825	1312.7257	1312.7139	9.01	1	42	0.0034	1	6692
	K.IYIDSNNNPER.F	U	2		667.8289	1333.6432	1333.6262	12.7	0	39	0.0081	1	7000
	R.VVGAMQLYSVDR.K		1		669.3556	1336.6966	1336.6809	11.7	0	48	0.0011	1	7044
	R.NLQNLLILTAIK.A		1		677.4356	1352.8567	1352.8391	13.0	0	46	0.00011	1	7294
	K.NNRPSEGPLQTR.L	U	1		456.9092	1367.7059	1367.6906	11.2	0	71	8.1e-006	1	7541
	R.CNEPAVWSQLAK.A	U	2		701.8514	1401.6882	1401.6711	12.2	0	47	0.0015	1	8057
	K.IVLDNSVFSEHR.N		1		472.5861	1414.7364	1414.7205	11.2	0	58	0.00011	1	8243
	R.ALEHFTDLYDIK.R	U	1		488.9230	1463.7472	1463.7296	12.0	0	18	1.4	1	8953
	K.VGYTPDWIFLLR.N		1		740.4121	1478.8095	1478.7922	11.7	0	55	0.00016	1	9141
	K.MREHLELFWSR.V	U	1		501.9289	1502.7649	1502.7452	13.1	1	16	2.2	1	9397
	K.VIQCFAETGQVQK.I	U	1		754.3917	1506.7689	1506.7501	12.5	0	43	0.0092	1	9439
	R.HSSLAGCQIINYR.T	U	1		506.9267	1517.7584	1517.7409	11.5	0	43	0.0046	1	9577
	R.ALEHFTDLYDIKR.A	U	2		405.9703	1619.8519	1619.8307	13.1	1	(21)	0.55	1	10787
	R.ALEHFTDLYDIKR.A	U	2		540.9581	1619.8524	1619.8307	13.4	1	27	0.14	1	10788
	K.VSQPIEGHAASFAQFK.M	U	1		858.9469	1715.8792	1715.8631	9.40	0	28	0.18	1	11732
	K.VSQPIEGHAASFAQFK.M	U	1		572.9690	1715.8851	1715.8631	12.8	0	(21)	0.89	1	11733
	R.KFNALFAQGNYSEAAK.V	U	1		879.9543	1757.8941	1757.8736	11.7	1	60	0.00012	1	12179
	R.KFNALFAQGNYSEAAK.V	U	1		586.9731	1757.8974	1757.8736	13.5	1	(52)	0.00076	1	12180
	R.IHEGCEEPATHNALAK.I	U	1		444.9689	1775.8466	1775.8260	11.6	0	29	0.077	1	12361
	R.IHEGCEEPATHNALAK.I	U	1		592.9565	1775.8478	1775.8260	12.2	0	(27)	0.13	1	12362
	K.LHIIEVGTPPTGNQPFPK.K	U	2		649.0306	1944.0699	1944.0469	11.8	0	31	0.035	1	13732
	K.AF->M<-TADLPNELIELLEK.I		1	Oxidation (M)	982.0158	1962.0171	1962.0019	7.71	0	4	31	1	13815
	R.LASTLVHLGEYQAAVDGAR.K	U	3		657.6849	1970.0328	1970.0221	5.42	0	88	1e-007	1	13905
	R.LASTLVHLGEYQAAVDGAR.K	U	1		986.0287	1970.0429	1970.0221	10.6	0	(13)	3	1	13907
	R.LPVVIGGLLDVDCSEDVIK.N	U	1		1021.0593	2040.1041	2040.0813	11.2	0	23	0.21	1	14391
	R.ISGETIFVTAPHEATAGIIGVNR.K	U	1		785.0966	2352.2680	2352.2438	10.3	0	36	0.012	1	16401
	K.SVNESLNNLFITEEDYQALR.T	U	1		785.7299	2354.1678	2354.1390	12.2	0	48	0.001	1	16408
	R.LAELEEFINGPNNAHIQQVGDR.C	U	1		822.0910	2463.2512	2463.2142	15.0	0	15	1.9	1	16924
tr|V9HW22|V9HW22_HUMAN	HEL-S-72p	Epididymis luminal protein 33 OS=Homo sapiens OX=9606 GN=HEL-S-72p PE=2 SV=1	71082	573	44(29)	20(16)	1.58	33%	V9HW22_uniprot
	Peptide	Unique	Matches	Modification	Observed	Mr(expt)	Mr(calc)	ppm	Miss	Score	Expect	Rank	Query
	R.LSKEDIER.M	U	1		495.2647	988.5147	988.5189	-4.19	1	3	40	4	2295
	K.EIAEAYLGK.T		1		497.2723	992.5300	992.5178	12.3	0	10	7.4	1	2349
	K.LLQDFFNGK.E		1		541.2924	1080.5703	1080.5604	9.16	0	33	0.029	1	3393
	K.DAGTIAGLNVLR.I		3		600.3480	1198.6815	1198.6670	12.1	0	42	0.0038	1	5114
	K.VEIIANDQGNR.T		3		614.8245	1227.6345	1227.6207	11.2	0	48	0.0012	1	5440
	R.MVNHFIAEFK.R	U	1		412.5509	1234.6310	1234.6169	11.4	0	(17)	1.8	1	5583
	R.->M<-VNHFIAEFK.R	U	1	Oxidation (M)	626.3202	1250.6259	1250.6118	11.3	0	46	0.0018	1	5792
	R.->M<-VNHFIAEFK.R	U	1	Oxidation (M)	417.8830	1250.6272	1250.6118	12.3	0	(7)	12	1	5793
	K.MKEIAEAYLGK.T		1		626.8379	1251.6612	1251.6533	6.37	1	38	0.011	1	5804
	K.MKEIAEAYLGK.T		1		418.2300	1251.6682	1251.6533	11.9	1	(21)	0.47	1	5805
	K.NSLESYAFNMK.A	U	2		652.3079	1302.6013	1302.5914	7.59	0	(28)	0.097	1	6536
	K.NSLESYAFN->M<-K.A	U	1	Oxidation (M)	660.3103	1318.6060	1318.5863	15.0	0	32	0.023	1	6787
	R.RFDDAVVQSD->M<-K.H		1	Oxidation (M)	713.8419	1425.6693	1425.6558	9.43	1	4	23	1	8394
	R.ARFEELNADLFR.G	U	3		494.2628	1479.7665	1479.7470	13.1	1	51	0.0012	1	9151
	K.SQIHDIVLVGGSTR.I	U	2		741.4121	1480.8097	1480.7998	6.66	0	55	0.00019	1	9163
	K.SQIHDIVLVGGSTR.I	U	2		494.6107	1480.8103	1480.7998	7.11	0	(34)	0.024	1	9165
	R.TTPSYVAFTDTER.L		3		744.3627	1486.7108	1486.6940	11.3	0	78	1e-006	1	9215
	R->.<-QATKDAGTIAGLNVLR.I		1	Gln->pyro-Glu (N-term Q)	805.9537	1609.8929	1609.8788	8.80	1	40	0.0044	1	10654
	R.QATKDAGTIAGLNVLR.I		1		814.4688	1626.9231	1626.9053	10.9	1	(7)	10	1	10854
	K.NQVAMNPTNTVFDAK.R		1		825.4116	1648.8087	1648.7879	12.6	0	(48)	0.004	1	11068
	R.IINEPTAAAIAYGLDK.K		1		830.4619	1658.9093	1658.8879	12.9	0	94	2.3e-008	1	11157
	K.NQVA->M<-NPTNTVFDAK.R		1	Oxidation (M)	833.4081	1664.8016	1664.7828	11.3	0	60	0.00013	1	11201
	K.STAGDTHLGGEDFDNR.M	U	3		564.5862	1690.7367	1690.7183	10.9	0	36	0.0065	1	11469
	R.IINEPTAAAIAYGLDKK.V		1		596.6769	1787.0090	1786.9828	14.6	1	44	0.0012	1	12480
	K.NQVA->M<-NPTNTVFDAKR.L		1	Oxidation (M)	607.9752	1820.9037	1820.8839	10.8	1	33	0.042	1	12778
	K.TVTNAVVTVPAYFNDSQR.Q		3		991.5104	1981.0063	1980.9905	7.98	0	(29)	0.088	1	13983
	K.TVTNAVVTVPAYFNDSQR.Q		2		661.3453	1981.0140	1980.9905	11.9	0	54	0.00025	1	13985
	K.QTQTFTTYSDNQPGVLIQVYEGER.A	U	1		925.4539	2773.3399	2773.3195	7.36	0	21	0.66	1	18364
tr|A0A5C2FW52|A0A5C2FW52_HUMAN		IGL c1159_light_IGKV2D-29_IGKJ1 (Fragment) OS=Homo sapiens OX=9606 PE=2 SV=1	12415	529	17(9)	3(2)	1.65	20%	A0A5C2FW52_uniprot
	Peptide	Unique	Matches	Modification	Observed	Mr(expt)	Mr(calc)	ppm	Miss	Score	Expect	Rank	Query
	R.FSGVPER.F	U	1		396.2094	790.4042	790.3974	8.67	0	21	0.75	1	444
	R.FSGSGSGTDFTLR.I		9		666.3154	1330.6163	1330.6154	0.70	0	51	0.00037	1	6963
	R.FSGSGSGTDFTLRISR.V		5		844.4279	1686.8413	1686.8326	5.17	1	143	8.3e-013	1	11400
	R.FSGSGSGTDFTLRISR.V		2		563.2885	1686.8435	1686.8326	6.50	1	(48)	0.003	1	11403
sp|P0DMV8|HS71A_HUMAN	HSPA1A	Heat shock 70 kDa protein 1A OS=Homo sapiens OX=9606 GN=HSPA1A PE=1 SV=1	70294	506	30(19)	18(11)	0.90	28%	P0DMV8_uniprot
	Peptide	Unique	Matches	Modification	Observed	Mr(expt)	Mr(calc)	ppm	Miss	Score	Expect	Rank	Query
	K.DNNLLGR.F		1		401.2195	800.4245	800.4140	13.0	0	29	0.064	1	521
	R.LSKEEIER.M		1		502.2740	1002.5335	1002.5345	-1.04	1	12	5.7	1	2476
	K.LLQDFFNGR.D		1		555.2853	1108.5561	1108.5665	-9.40	0	18	0.93	1	3852
	K.DAGVIAGLNVLR.I		2		599.3588	1196.7030	1196.6877	12.7	0	54	0.00011	1	5082
	K.GGSGSGPTIEEVD.-		1		602.7766	1203.5387	1203.5255	10.9	0	2	15	1	5153
	K.VEIIANDQGNR.T		3		614.8245	1227.6345	1227.6207	11.2	0	48	0.0012	1	5440
	R.LVNHFVEEFK.R	U	1		421.2293	1260.6660	1260.6503	12.5	0	9	8.1	1	5922
	K.NALESYAFNMK.S		1		644.3131	1286.6117	1286.5965	11.8	0	32	0.034	1	6325
	R.FEELCSDLFR.S		1		658.3080	1314.6015	1314.5914	7.68	0	51	0.00028	1	6718
	R.LVNHFVEEFKR.K	U	1		473.2634	1416.7683	1416.7514	11.9	1	26	0.21	1	8259
	K.AQIHDLVLVGGSTR.I	U	1		733.4200	1464.8255	1464.8049	14.1	0	55	0.00012	1	8971
	R.TTPSYVAFTDTER.L		3		744.3627	1486.7108	1486.6940	11.3	0	78	1e-006	1	9215
	R.ARFEELCSDLFR.S		3		514.9238	1541.7495	1541.7296	12.9	1	42	0.0036	1	9859
	K.AFYPEEISSMVLTK.M		1		807.9185	1613.8224	1613.8011	13.2	0	39	0.019	1	10694
	K.NQVALNPQNTVFDAK.R		1		829.9371	1657.8597	1657.8424	10.5	0	39	0.0094	1	11135
	K.ATAGDTHLGGEDFDNR.L		2		559.2543	1674.7410	1674.7234	10.5	0	31	0.019	1	11297
	R.IINEPTAAAIAYGLDR.T		2		844.4641	1686.9135	1686.8940	11.6	0	101	5.3e-009	1	11411
	R.IINEPTAAAIAYGLDR.T		3		563.3127	1686.9162	1686.8940	13.1	0	(62)	3.5e-005	1	11415
	K.LDKAQIHDLVLVGGSTR.I	U	1		456.2642	1821.0275	1821.0108	9.16	1	4	9.6	1	12781
tr|B0YJC4|B0YJC4_HUMAN	VIM	Vimentin OS=Homo sapiens OX=9606 GN=VIM PE=1 SV=1	49680	484	47(22)	28(15)	2.39	59%	B0YJC4_uniprot
	Peptide	Unique	Matches	Modification	Observed	Mr(expt)	Mr(calc)	ppm	Miss	Score	Expect	Rank	Query
	R.FANYIDK.V	U	1		435.7261	869.4376	869.4283	10.7	0	31	0.033	1	1094
	R->.<-QQYESVAAK.N	U	1	Gln->pyro-Glu (N-term Q)	503.7531	1005.4917	1005.4767	14.9	0	21	0.59	1	2501
	K.LQEE->M<-LQR.E	U	1	Oxidation (M)	531.7596	1061.5047	1061.5175	-12.05	0	1	52	2	3183
	R.DNLAEDIMR.L	U	1		538.7602	1075.5058	1075.4968	8.41	0	35	0.017	1	3341
	K.FADLSEAANR.N	U	2		547.2722	1092.5299	1092.5200	9.09	0	54	0.00023	1	3571
	K.VELQELNDR.F	U	1		558.2947	1114.5749	1114.5618	11.8	0	13	3.4	1	3923
	R.EYQDLLNVK.M		1		561.3023	1120.5901	1120.5764	12.2	0	22	0.46	1	4027
	R.FANYIDKVR.F	U	1		563.3116	1124.6086	1124.5978	9.59	1	29	0.072	1	4081
	R.FANYIDKVR.F	U	1		375.8774	1124.6103	1124.5978	11.1	1	(23)	0.28	1	4082
	K.ILLAELEQLK.G	U	1		585.3689	1168.7232	1168.7067	14.2	0	76	4.5e-007	1	4714
	R.LGDLYEEEMR.E	U	2		627.7952	1253.5758	1253.5598	12.8	0	82	2.5e-007	1	5832
	R->.<-QVDQLTNDKAR.V	U	1	Gln->pyro-Glu (N-term Q)	635.8298	1269.6451	1269.6313	10.9	1	19	1.3	1	6068
	K.NLQEAEEWYK.S		2		655.3126	1308.6107	1308.5986	9.25	0	41	0.0038	1	6642
	R.EKLQEE->M<-LQR.E	U	1	Oxidation (M)	660.3424	1318.6703	1318.6551	11.5	1	9	11	1	6809
	R.SLYASSPGGVYATR.S	U	2		714.8680	1427.7214	1427.7045	11.9	0	50	0.00067	1	8423
	R.QVQSLTCEVDALK.G	U	1		745.8863	1489.7580	1489.7446	8.98	0	11	6.1	1	9265
	R.TYSLGSALRPSTSR.S	U	2		748.4042	1494.7938	1494.7790	9.87	0	(13)	3.6	1	9324
	R.TYSLGSALRPSTSR.S	U	2		499.2721	1494.7944	1494.7790	10.3	0	28	0.11	1	9325
	R.->M<-FGGPGTASRPSSSR.S	U	1	Oxidation (M)	504.2467	1509.7183	1509.6994	12.5	0	17	1.1	1	9476
	R.KVESLQEEIAFLK.K	U	1		511.9603	1532.8590	1532.8450	9.14	1	13	1.9	1	9755
	K.ILLAELEQLKGQGK.S	U	1		770.4661	1538.9176	1538.9032	9.37	1	45	0.00057	1	9835
	K.ILLAELEQLKGQGK.S	U	2		513.9813	1538.9221	1538.9032	12.3	1	(19)	0.18	1	9836
	R.ISLPLPNFSSLNLR.G	U	1		785.9617	1569.9089	1569.8878	13.4	0	37	0.0039	1	10160
	R.TNEKVELQELNDR.F	U	1		529.9439	1586.8099	1586.7900	12.6	1	34	0.043	1	10361
	R.VEVERDNLAEDIMR.L	U	1		844.9272	1687.8398	1687.8199	11.8	1	(25)	0.26	1	11431
	R.VEVERDNLAEDIMR.L	U	2		563.6211	1687.8414	1687.8199	12.8	1	40	0.007	1	11432
	R.VEVERDNLAEDI->M<-R.L	U	2	Oxidation (M)	568.9509	1703.8310	1703.8148	9.47	1	(24)	0.29	1	11580
	R.VEVERDNLAEDI->M<-R.L	U	1	Oxidation (M)	852.9258	1703.8370	1703.8148	13.0	1	(32)	0.052	1	11582
	R.LQDEIQNMKEEMAR.H	U	2		578.9503	1733.8290	1733.8076	12.3	1	(54)	0.00021	1	11945
	R.LQDEIQNMKEEMAR.H	U	1		867.9225	1733.8304	1733.8076	13.2	1	80	5.6e-007	1	11946
	R.EMEENFAVEAANYQDTIGR.L	U	1		1093.9970	2185.9793	2185.9586	9.50	0	59	4.1e-005	1	15389
	K.LQEEMLQREEAENTLQSFR.Q	U	1		784.3861	2350.1365	2350.1223	6.06	1	29	0.14	1	16390
	R.QVQSLTCEVDALKGTNESLER.Q	U	3		793.0684	2376.1833	2376.1591	10.2	1	52	0.00091	1	16551
	R.EKLQEEMLQREEAENTLQSFR.Q	U	1		652.8301	2607.2915	2607.2598	12.1	2	1	56	1	17521
	R.Q->M<-RE->M<-EENFAVEAANYQDTIGR.L	U	1	2 Oxidation (M)	878.7309	2633.1709	2633.1486	8.47	1	32	0.016	1	17713
tr|A0A024R814|A0A024R814_HUMAN	RPL7	Ribosomal protein L7, isoform CRA_a OS=Homo sapiens OX=9606 GN=RPL7 PE=3 SV=1	30476	456	44(18)	20(9)	2.46	59%	A0A024R814_uniprot
	Peptide	Unique	Matches	Modification	Observed	Mr(expt)	Mr(calc)	ppm	Miss	Score	Expect	Rank	Query
	K.LAFVIR.I		4		359.7386	717.4626	717.4537	12.4	0	49	7.9e-005	1	45
	R.NFAELK.I	U	2		361.2011	720.3877	720.3806	9.79	0	17	1.7	1	60
	K.VLQLLR.L		2		371.2575	740.5005	740.4908	13.0	0	27	0.038	1	141
	K.ASINMLR.I	U	2		402.7285	803.4424	803.4323	12.6	0	44	0.004	1	544
	R.KVLQLLR.L		1		435.3043	868.5940	868.5858	9.47	1	60	5.4e-006	1	1092
	K.SVNELIYK.R		2		483.2749	964.5352	964.5229	12.7	0	18	0.76	1	2027
	R.QIFNGTFVK.L	U	3		527.2956	1052.5766	1052.5655	10.6	0	21	0.4	1	3070
	K.LSSPRGGMKK.K		1		530.7961	1059.5777	1059.5859	-7.69	2	1	53	2	3164
	K.EVPAVPETLK.K	U	2		541.8153	1081.6161	1081.6019	13.1	0	26	0.088	1	3408
	K.SVNELIYKR.G	U	1		561.3229	1120.6313	1120.6240	6.52	1	(14)	5.1	1	4033
	K.SVNELIYKR.G	U	2		374.5528	1120.6366	1120.6240	11.2	1	19	1.8	1	4035
	R.IALTDNALIAR.S		5		585.8523	1169.6900	1169.6768	11.3	0	(80)	4.2e-007	1	4726
	K.AGNFYVPAEPK.L	U	1		596.8093	1191.6040	1191.5924	9.72	0	31	0.058	1	5002
	K.EVPAVPETLKK.K	U	1		404.2446	1209.7121	1209.6969	12.6	1	20	0.23	1	5243
	R.KAGNFYVPAEPK.L	U	2		660.8577	1319.7009	1319.6874	10.3	1	67	1.6e-005	1	6831
	R.KAGNFYVPAEPK.L	U	1		440.9078	1319.7015	1319.6874	10.7	1	(32)	0.051	1	6832
	R.LRQIFNGTFVK.L	U	1		441.5960	1321.7663	1321.7507	11.8	1	22	0.17	1	6860
	K.RIALTDNALIAR.S		1		663.9045	1325.7944	1325.7779	12.5	1	2	19	2	6920
	R.FKEANNFLWPFK.L		1		514.2760	1539.8062	1539.7874	12.2	1	50	0.0006	1	9846
	R.IVEPYIAWGYPNLK.S		1		554.9751	1661.9035	1661.8817	13.1	0	19	0.63	1	11179
	K.TTHFVEGGDAGNREDQINR.L		3		706.0065	2114.9978	2114.9730	11.7	1	(27)	0.13	1	14871
	K.TTHFVEGGDAGNREDQINR.L		4		529.7572	2114.9997	2114.9730	12.6	1	35	0.023	1	14874
	K.YGIICMEDLIHEIYTVGK.R		1		718.6995	2153.0766	2153.0537	10.6	0	59	8.9e-005	1	15218
sp|Q6P3W7|SCYL2_HUMAN	SCYL2	SCY1-like protein 2 OS=Homo sapiens OX=9606 GN=SCYL2 PE=1 SV=1	104327	432	33(17)	20(12)	0.64	22%	Q6P3W7_uniprot
	Peptide	Unique	Matches	Modification	Observed	Mr(expt)	Mr(calc)	ppm	Miss	Score	Expect	Rank	Query
	K.MDLLLTK.T	U	2		417.2477	832.4808	832.4728	9.61	0	45	0.0017	1	805
	R.QLDQLSR.L	U	1		430.2398	858.4650	858.4559	10.6	0	35	0.03	1	1009
	K.LYDVETK.Y	U	1		434.2320	866.4495	866.4385	12.7	0	38	0.0068	1	1062
	R.LESEHKTK.L	U	1		486.2616	970.5087	970.5083	0.39	1	1	46	3	2089
	R.VNSLVCLGK.I	U	1		495.2817	988.5489	988.5376	11.4	0	13	3.8	1	2300
	K.DQIIDSLKR.G	U	1		363.2111	1086.6116	1086.6033	7.66	1	13	3.5	1	3500
	K.NSVLP->M<-VYR.A	U	3	Oxidation (M)	547.7894	1093.5642	1093.5590	4.74	0	9	9	1	3591
	K.LILPELGPVFK.Q	U	1		613.3879	1224.7612	1224.7482	10.6	0	64	5.8e-006	1	5413
	K.VTNIGNQQIDK.V	U	1		615.3331	1228.6517	1228.6412	8.59	0	54	0.00033	1	5456
	K.NACLQTSSLAVR.V	U	1		660.3439	1318.6733	1318.6663	5.30	0	33	0.042	1	6812
	R.LLTVQHPLEESR.D	U	1		711.3993	1420.7840	1420.7674	11.7	0	(33)	0.031	1	8322
	R.LLTVQHPLEESR.D	U	2		474.6021	1420.7845	1420.7674	12.0	0	40	0.0061	1	8323
	K.FEKDQIIDSLKR.G	U	1		497.9493	1490.8259	1490.8093	11.2	2	20	0.44	1	9282
	R.LGSSSLTNIPEEVR.E	U	1		751.4067	1500.7988	1500.7784	13.6	0	100	6.2e-009	1	9385
	K.VTADVTSAVMGNPVTR.E	U	1		809.4247	1616.8348	1616.8192	9.64	0	95	2.5e-008	1	10745
	K.VTADVTSAV->M<-GNPVTR.E	U	1	Oxidation (M)	817.4223	1632.8300	1632.8141	9.74	0	(76)	2.7e-006	1	10922
	K.VTADVTSAV->M<-GNPVTR.E	U	1	Oxidation (M)	545.2850	1632.8331	1632.8141	11.6	0	(28)	0.2	1	10923
	K->.<-QQEPIQILLIFLQK.M	U	1	Gln->pyro-Glu (N-term Q)	847.5041	1692.9936	1692.9814	7.21	0	55	3.4e-005	1	11482
	K.->M<-VHGNITPENIILNK.S	U	1	Oxidation (M)	570.3133	1707.9180	1707.8978	11.9	0	18	0.9	1	11665
	K.QQEPIQILLIFLQK.M	U	1		571.0172	1710.0296	1710.0080	12.7	0	(36)	0.0022	1	11681
	K.QQEPIQILLIFLQK.M	U	1		856.0231	1710.0317	1710.0080	13.9	0	(48)	0.00015	1	11682
	K.SLDIGNQ->M<-NVSEE->M<-K.V	U	1	2 Oxidation (M)	863.8906	1725.7666	1725.7549	6.74	0	3	18	1	11833
	K.TPPDEIKNSVLPMVYR.A	U	1		620.3344	1857.9814	1857.9659	8.37	1	54	0.00065	1	13099
	R.LGSSSLTNIPEEVREHVK.L	U	1		499.5230	1994.0631	1994.0432	9.94	1	(13)	2.7	1	14093
	R.LGSSSLTNIPEEVREHVK.L	U	2		665.6954	1994.0645	1994.0432	10.6	1	33	0.027	1	14094
	K.LLLNVTPTVRPDADQ->M<-TK.I	U	1	Oxidation (M)	1014.5548	2027.0949	2027.0721	11.3	0	(9)	5.7	1	14309
	K.LLLNVTPTVRPDADQ->M<-TK.I	U	2	Oxidation (M)	676.7057	2027.0954	2027.0721	11.5	0	22	0.26	1	14310
tr|B3KP90|B3KP90_HUMAN		Protein-serine/threonine phosphatase OS=Homo sapiens OX=9606 PE=2 SV=1	53247	416	34(21)	17(13)	1.46	40%	B3KP90_uniprot
	Peptide	Unique	Matches	Modification	Observed	Mr(expt)	Mr(calc)	ppm	Miss	Score	Expect	Rank	Query
	K.LVEALR.Q	U	5		350.7247	699.4348	699.4279	9.93	0	43	0.0034	1	7
	R.NFSDLR.N	U	2		376.1930	750.3714	750.3660	7.18	0	32	0.051	1	185
	K.IDEYMR.N	U	1		413.6968	825.3790	825.3691	12.0	0	38	0.0043	1	734
	R.VNGSLAVSR.A		1		451.7617	901.5088	901.4981	11.8	0	53	0.00079	1	1385
	R.ALGDYDYK.C	U	1		472.7267	943.4389	943.4287	10.8	0	9	4.2	1	1826
	R.NVIEAVYSR.L	U	4		525.7894	1049.5642	1049.5505	13.0	0	42	0.0041	1	3041
	R.YGLSSMQGWR.V		1		592.7844	1183.5542	1183.5444	8.24	0	59	5.5e-005	1	4879
	R.SGSTAVGVMISPK.H	U	1		617.3361	1232.6577	1232.6435	11.5	0	46	0.0018	1	5534
	R.SGSTAVGV->M<-ISPK.H	U	2	Oxidation (M)	625.3337	1248.6528	1248.6384	11.5	0	(25)	0.25	1	5768
	R.IQNAGGSVMIQR.V		1		637.3438	1272.6731	1272.6608	9.61	0	72	1.5e-005	1	6138
	R.IQNAGGSV->M<-IQR.V		2	Oxidation (M)	645.3390	1288.6634	1288.6558	5.95	0	(61)	7.4e-005	1	6360
	K.DSELDKHLESR.V	U	1		443.5568	1327.6485	1327.6368	8.79	1	27	0.15	1	6933
	K.SGSALELSVENVK.N	U	2		666.8623	1331.7100	1331.6932	12.6	0	33	0.055	1	6986
	R->.<-QLLEEMLTSYR.L	U	1	Gln->pyro-Glu (N-term Q)	683.3460	1364.6773	1364.6646	9.36	0	42	0.005	1	7505
	K.HIYFINCGDSR.A	U	1		691.3267	1380.6389	1380.6245	10.4	0	36	0.038	1	7726
	K.SGEEGMPDLAHVMR.I	U	2		510.2411	1527.7014	1527.6810	13.4	0	(27)	0.084	1	9709
	K.SGEEGMPDLAHVMR.I	U	1		764.8580	1527.7015	1527.6810	13.4	0	(26)	0.13	1	9710
	K.SGEEG->M<-PDLAHVMR.I	U	1	Oxidation (M)	515.5712	1543.6919	1543.6759	10.3	0	36	0.0077	1	9904
	R.ILSAENIPNLPPGGGLAGK.R	U	1		606.6818	1817.0235	1817.0047	10.3	0	(8)	18	1	12754
	R.ILSAENIPNLPPGGGLAGK.R	U	1		909.5197	1817.0249	1817.0047	11.1	0	13	5.2	1	12755
	R.NGQVCFSTQDHKPCNPR.E	U	1		511.9876	2043.9215	2043.9003	10.3	0	0	27	1	14403
	R.VANYCSTHLLEHITTNEDFR.A	U	1		807.3856	2419.1350	2419.1226	5.12	0	44	0.0019	1	16753
tr|A0A1W2PP35|A0A1W2PP35_HUMAN	HNRNPU	Heterogeneous nuclear ribonucleoprotein U (Fragment) OS=Homo sapiens OX=9606 GN=HNRNPU PE=1 SV=1	81283	395	16(12)	11(7)	0.37	17%	A0A1W2PP35_uniprot
	Peptide	Unique	Matches	Modification	Observed	Mr(expt)	Mr(calc)	ppm	Miss	Score	Expect	Rank	Query
	K.M->M<-VAGFK.K	U	1	Oxidation (M)	400.2001	798.3856	798.3768	11.1	0	3	15	1	507
	K.FIEIAAR.K	U	2		410.2446	818.4746	818.4650	11.8	0	38	0.013	1	680
	K.DIDIHEVR.I	U	2		498.7649	995.5153	995.5036	11.7	0	42	0.0034	1	2384
	R.GYFEYIEENK.Y	U	1		646.3013	1290.5881	1290.5768	8.76	0	16	0.9	1	6383
	K.YNILGTNTIMDK.M	U	1		691.8622	1381.7098	1381.6911	13.5	0	67	1.6e-005	1	7755
	K.LLEQYKEESKK.A	U	1		465.5939	1393.7599	1393.7452	10.5	2	18	0.84	1	7942
	K.Q->M<-ADTGKLNTLLQR.A	U	1	Oxidation (M)	535.6263	1603.8572	1603.8352	13.7	1	4	31	1	10574
	R.NFILDQTNVSAAAQR.R	U	1		549.9603	1646.8592	1646.8376	13.1	0	(52)	0.0035	1	11048
	R.NFILDQTNVSAAAQR.R	U	3		824.4370	1646.8595	1646.8376	13.3	0	103	2.7e-008	1	11049
	R.GYFEYIEENKYSR.A	U	1		849.4033	1696.7920	1696.7733	11.0	1	55	0.00029	1	11519
	K.SSGPTSLFAVTVAPPGAR.Q	U	1		857.9699	1713.9253	1713.9050	11.8	0	43	0.0031	1	11713
	K.EKPYFPIPEEYTFIQNVPLEDR.V	U	1		908.8013	2723.3820	2723.3483	12.4	0	42	0.0039	1	18189
tr|V9HW31|V9HW31_HUMAN	HEL-S-271	ATP synthase subunit beta OS=Homo sapiens OX=9606 GN=HEL-S-271 PE=1 SV=1	56525	393	31(12)	14(8)	0.76	35%	V9HW31_uniprot
	Peptide	Unique	Matches	Modification	Observed	Mr(expt)	Mr(calc)	ppm	Miss	Score	Expect	Rank	Query
	K.IGLFGGAGVGK.T	U	1		488.2914	974.5681	974.5549	13.6	0	20	0.43	1	2144
	R.VAAAPASGALR.R	U	1		492.2851	982.5556	982.5560	-0.39	0	0	33	3	2215
	K.VVDLLAPYAK.G	U	1		544.8290	1087.6434	1087.6277	14.4	0	63	1.5e-005	1	3524
	R.TIA->M<-DGTEGLVR.G	U	5	Oxidation (M)	639.8274	1277.6402	1277.6286	9.14	0	54	0.00026	1	6208
	R.IMNVIGEPIDER.G	U	2		693.3666	1384.7186	1384.7020	12.0	0	64	3.2e-005	1	7799
	K.AHGGYSVFAGVGER.T	U	1		703.8491	1405.6837	1405.6739	6.98	0	(25)	0.21	1	8111
	K.AHGGYSVFAGVGER.T	U	1		469.5695	1405.6866	1405.6739	9.02	0	28	0.13	1	8114
	R.FTQAGSEVSALLGR.I	U	2		718.3895	1434.7644	1434.7467	12.3	0	79	1e-006	1	8530
	K.TVLIMELINNVAK.A	U	1		729.4310	1456.8474	1456.8323	10.4	0	65	9.4e-006	1	8851
	K.VALVYGQMNEPPGAR.A	U	3		801.4186	1600.8226	1600.8031	12.2	0	54	0.00033	1	10548
	K.VALVYGQ->M<-NEPPGAR.A	U	2	Oxidation (M)	809.4135	1616.8125	1616.7981	8.91	0	(40)	0.0069	1	10739
	R.LVLEVAQHLGESTVR.T	U	1		825.9705	1649.9264	1649.9101	9.88	0	53	0.00014	1	11077
	R.LVLEVAQHLGESTVR.T	U	2		550.9849	1649.9329	1649.9101	13.9	0	(43)	0.0013	1	11079
	R.IMNVIGEPIDERGPIK.T	U	1		594.3339	1779.9799	1779.9553	13.9	1	11	3.7	1	12411
	K.VLDSGAPIKIPVGPETLGR.I	U	2		640.3778	1918.1116	1918.0888	11.9	1	52	7.1e-005	1	13577
	R.FLSQPFQVAEVFTGH->M<-GK.L	U	1	Oxidation (M)	680.3484	2038.0233	2037.9983	12.3	0	28	0.13	1	14370
	R.IPSAVGYQPTLATD->M<-GTMQER.I	U	1	Oxidation (M)	761.3740	2281.1001	2281.0719	12.4	0	(22)	0.47	1	15984
	R.IPSAVGYQPTLATD->M<-GT->M<-QER.I	U	2	2 Oxidation (M)	766.7056	2297.0951	2297.0668	12.3	0	28	0.087	1	16079
	R.IPSAVGYQPTLATD->M<-GT->M<-QER.I	U	1	2 Oxidation (M)	1149.5558	2297.0970	2297.0668	13.2	0	(4)	22	1	16080
sp|P23396|RS3_HUMAN	RPS3	40S ribosomal protein S3 OS=Homo sapiens OX=9606 GN=RPS3 PE=1 SV=2	26842	392	29(18)	17(11)	3.58	56%	P23396_uniprot
	Peptide	Unique	Matches	Modification	Observed	Mr(expt)	Mr(calc)	ppm	Miss	Score	Expect	Rank	Query
	R.QGVLGIK.V	U	1		357.7322	713.4499	713.4436	8.82	0	18	1.3	1	30
	K.LLGGLAVR.R	U	2		399.7690	797.5234	797.5123	13.9	0	48	0.0003	1	499
	R.ACYGVLR.F	U	1		419.7193	837.4241	837.4167	8.84	0	37	0.011	1	847
	R.FIMESGAK.G	U	1		441.7274	881.4402	881.4317	9.64	0	34	0.017	1	1208
	R.ELTAVVQK.R		2		444.2657	886.5168	886.5124	5.02	0	21	0.68	1	1244
	K.FVADGIFK.A		3		448.7535	895.4925	895.4804	13.5	0	18	0.91	1	1315
	R.TEIIILATR.T		2		515.3259	1028.6372	1028.6230	13.8	0	53	0.0001	1	2764
	R.ELTAVVQKR.F		1		522.3199	1042.6252	1042.6135	11.3	1	37	0.011	1	2941
	K.AELNEFLTR.E		2		546.7946	1091.5746	1091.5611	12.3	0	43	0.0043	1	3563
	R.IRELTAVVQK.R		1		386.2434	1155.7082	1155.6975	9.24	1	28	0.043	1	4513
	K.IMLPWDPTGK.I	U	1		579.3111	1156.6076	1156.5951	10.9	0	19	0.83	1	4528
	R.GLCAIAQAESLR.Y	U	2		644.8456	1287.6767	1287.6605	12.6	0	40	0.0084	1	6348
	R.IRELTAVVQKR.F		1		438.2786	1311.8139	1311.7986	11.6	2	6	3	1	6677
	R.ELAEDGYSGVEVR.V		4		712.3459	1422.6772	1422.6627	10.2	0	73	2.9e-006	1	8340
	R.FGFPEGSVELYAEK.V	U	2		786.8909	1571.7672	1571.7508	10.5	0	54	0.00042	1	10188
	R.VTPTRTEIIILATR.T		1		528.6614	1582.9623	1582.9406	13.7	1	11	0.96	1	10330
	K.GGKPEPPA->M<-PQPVPTA.-	U	2	Oxidation (M)	795.4125	1588.8105	1588.7919	11.7	0	45	0.0023	1	10385
tr|F5GY37|F5GY37_HUMAN	PHB2	Prohibitin OS=Homo sapiens OX=9606 GN=PHB2 PE=1 SV=1	29705	381	25(13)	11(9)	2.97	46%	F5GY37_uniprot
	Peptide	Unique	Matches	Modification	Observed	Mr(expt)	Mr(calc)	ppm	Miss	Score	Expect	Rank	Query
	R.AIFFNR.I	U	2		384.2181	766.4215	766.4126	11.7	0	29	0.026	1	279
	K.->M<-LGEALSK.N	U	2	Oxidation (M)	432.7305	863.4464	863.4422	4.82	0	21	0.58	1	1042
	R.LGLDYEER.V	U	3		497.7511	993.4876	993.4767	11.0	0	29	0.081	1	2358
	K.DLQMVNISLR.V	U	1		594.8307	1187.6468	1187.6332	11.5	0	(30)	0.092	1	4935
	K.DLQ->M<-VNISLR.V	U	1	Oxidation (M)	602.8278	1203.6410	1203.6281	10.7	0	41	0.0075	1	5159
	R.VLPSIVNEVLK.S	U	2		605.8784	1209.7422	1209.7333	7.36	0	46	0.0006	1	5244
	K.IVQAEGEAEAAK.M	U	2		608.3207	1214.6268	1214.6142	10.3	0	71	7.7e-006	1	5299
	R.ESVFTVEGGHR.A	U	1		609.3022	1216.5898	1216.5837	5.07	0	40	0.0069	1	5318
	R.ESVFTVEGGHR.A	U	1		406.5391	1216.5954	1216.5837	9.68	0	(18)	1	1	5319
	K.LLLGAGAVAYGVR.E	U	2		630.3856	1258.7566	1258.7397	13.4	0	83	1.1e-007	1	5898
	R.IPWFQYPIIYDIR.A	U	1		575.3173	1722.9300	1722.9133	9.64	0	34	0.029	1	11810
	R.IGGVQQDTILAEGLHFR.I	U	2		618.6760	1853.0061	1852.9796	14.3	0	62	3.2e-005	1	13047
	R.VLSRPNAQELPSMYQR.L	U	1		944.9961	1887.9777	1887.9625	8.09	0	(13)	8.7	1	13359
	R.VLSRPNAQELPSMYQR.L	U	2		630.3356	1887.9849	1887.9625	11.9	0	(34)	0.064	1	13361
	R.VLSRPNAQELPS->M<-YQR.L	U	2	Oxidation (M)	635.6665	1903.9777	1903.9574	10.6	0	41	0.0065	1	13469
tr|V9HW26|V9HW26_HUMAN	HEL-S-123m	ATP synthase subunit alpha OS=Homo sapiens OX=9606 GN=HEL-S-123m PE=2 SV=1	59828	377	32(16)	19(12)	1.12	38%	V9HW26_uniprot
	Peptide	Unique	Matches	Modification	Observed	Mr(expt)	Mr(calc)	ppm	Miss	Score	Expect	Rank	Query
	R.LTELLK.Q	U	1		358.7352	715.4558	715.4480	10.9	0	31	0.039	1	38
	K.APGIIPR.I	U	1		362.2328	722.4511	722.4439	9.96	0	37	0.0023	1	71
	R.ELIIGDR.Q	U	2		408.2397	814.4649	814.4548	12.3	0	24	0.33	1	653
	R.STVAQLVK.R	U	2		423.2630	844.5114	844.5018	11.4	0	11	6.1	1	905
	R.QMSLLLR.R	U	2		430.7600	859.5054	859.4949	12.2	0	44	0.002	1	1015
	K.LELAQYR.E	U	2		446.7530	891.4915	891.4814	11.4	0	30	0.1	1	1267
	R.VLSIGDGIAR.V	U	2		500.7972	999.5798	999.5713	8.52	0	18	0.88	1	2438
	K.AVDSLVPIGR.G	U	2		513.8071	1025.5996	1025.5869	12.3	0	33	0.021	1	2707
	R.GYLDKLEPSK.I	U	2		383.8803	1148.6191	1148.6077	9.92	1	18	1.2	1	4424
	R.GYLDKLEPSK.I	U	1		575.3196	1148.6246	1148.6077	14.7	1	(6)	18	3	4427
	K.LIKEGDIVKR.T	U	1		585.8585	1169.7025	1169.7132	-9.14	2	8	5.5	4	4728
	K.EIVTNFLAGFEA.-	U	1		655.8417	1309.6689	1309.6554	10.3	0	4	30	1	6656
	K.TSIAIDTIINQK.R	U	1		658.8837	1315.7529	1315.7347	13.8	0	40	0.0047	1	6745
	K.GIRPAINVGLSVSR.V	U	1		480.2931	1437.8575	1437.8416	11.1	0	29	0.019	1	8570
	K.LKEIVTNFLAGFEA.-	U	1		776.4336	1550.8527	1550.8344	11.8	1	49	0.00056	1	9989
	R.EAYPGDVFYLHSR.L	U	1		777.3829	1552.7512	1552.7310	13.0	0	46	0.0014	1	10005
	R.EAYPGDVFYLHSR.L	U	3		518.5918	1552.7536	1552.7310	14.5	0	(37)	0.012	1	10007
	R.ILGADTSVDLEETGR.V	U	2		788.4065	1574.7984	1574.7788	12.5	0	79	1.1e-006	1	10245
	R.VVDALGNAIDGKGPIGSK.T	U	1		570.9909	1709.9509	1709.9312	11.5	1	49	0.00057	1	11679
	R.EVAAFAQFGSDLDAATQQLLSR.G	U	1		780.0702	2337.1887	2337.1601	12.3	0	98	1.3e-008	1	16300
	R.EVAAFAQFGSDLDAATQQLLSR.G	U	1		1169.6022	2337.1898	2337.1601	12.7	0	(87)	1.3e-007	1	16301
	K.FENAFLSHVVSQHQALLGTIR.A	U	1		592.5785	2366.2849	2366.2495	14.9	0	62	2.7e-005	1	16461
tr|A0A0S2Z428|A0A0S2Z428_HUMAN	KRT6A	HCG2039812, isoform CRA_b (Fragment) OS=Homo sapiens OX=9606 GN=KRT6A PE=2 SV=1	60293	373	34(19)	19(13)	1.47	29%	A0A0S2Z428_uniprot
	Peptide	Unique	Matches	Modification	Observed	Mr(expt)	Mr(calc)	ppm	Miss	Score	Expect	Rank	Query
	K.FASFIDK.V	U	3		414.2221	826.4297	826.4225	8.74	0	55	0.00018	1	741
	R.GRLDSELR.G	U	2		473.2618	944.5090	944.5039	5.38	1	32	0.099	1	1837
	R->.<-QLDSIVGER.G	U	1	Gln->pyro-Glu (N-term Q)	500.2662	998.5178	998.5033	14.6	0	(23)	0.28	1	2414
	K.LLEGEECR.L		1		503.2407	1004.4668	1004.4597	7.13	0	47	0.00087	1	2490
	R.SGFSSVSVSR.S	U	2		506.7625	1011.5105	1011.4985	11.8	0	39	0.0071	1	2554
	R.QLDSIVGER.G	U	2		508.7788	1015.5431	1015.5298	13.1	0	39	0.015	1	2598
	K.DVDAAYMNK.V	U	1		513.7375	1025.4604	1025.4488	11.4	0	20	0.32	1	2700
	K.FASFIDKVR.F	U	2		361.5426	1081.6061	1081.5920	13.0	1	35	0.013	1	3405
	K.AQYEEIAQR.S	U	2		554.2817	1106.5489	1106.5356	12.0	0	40	0.007	1	3813
	R.KLLEGEECR.L		1		378.5295	1132.5668	1132.5546	10.7	1	5	23	1	4201
	K.WTLLQEQGTK.T	U	2		602.3288	1202.6430	1202.6295	11.2	0	54	0.00032	1	5141
	R.TAAENEFVTLK.K	U	1		611.8259	1221.6372	1221.6241	10.7	0	10	6.9	1	5388
	K.NKYEDEINKR.T		2		436.8937	1307.6592	1307.6469	9.39	2	(46)	0.0024	1	6629
	K.NKYEDEINKR.T		2		654.8375	1307.6605	1307.6469	10.4	2	50	0.001	1	6630
	R.NLDLDSIIAEVK.A	U	2		665.3765	1328.7385	1328.7187	14.9	0	63	0.0001	1	6950
	R.TAAENEFVTLKK.D	U	1		675.8750	1349.7354	1349.7191	12.1	1	62	3.4e-005	1	7247
	K.NKLEGLEDALQK.A	U	1		679.3776	1356.7407	1356.7249	11.7	1	42	0.0044	1	7382
	K.NKLEGLEDALQK.A	U	1		453.2548	1356.7427	1356.7249	13.2	1	(17)	1.8	1	7383
	R.SRAEAESWYQTK.Y	U	1		728.3549	1454.6953	1454.6790	11.2	1	30	0.066	1	8823
	R.ISIGGGSCAISGGYGSR.A	U	1		799.8922	1597.7697	1597.7519	11.2	0	53	0.00032	1	10509
	R->.<-QNLEPLFEQYINNLR.R	U	1	Gln->pyro-Glu (N-term Q)	937.4887	1872.9629	1872.9370	13.8	0	50	0.00088	1	13220
	R.QNLEPLFEQYINNLR.R	U	1		631.0008	1889.9805	1889.9635	9.01	0	(39)	0.01	1	13372
	R.QNLEPLFEQYINNLRR.Q	U	1		683.0362	2046.0867	2046.0646	10.8	1	16	1.8	1	14420
tr|A0A384N6H1|A0A384N6H1_HUMAN		Epididymis secretory sperm binding protein OS=Homo sapiens OX=9606 PE=2 SV=1	96246	370	42(17)	27(14)	0.83	38%	A0A384N6H1_uniprot
	Peptide	Unique	Matches	Modification	Observed	Mr(expt)	Mr(calc)	ppm	Miss	Score	Expect	Rank	Query
	R.FYAFGR.V	U	3		380.6968	759.3791	759.3704	11.4	0	34	0.044	1	237
	R.TILMMGR.Y	U	2		411.2267	820.4389	820.4299	11.0	0	24	0.28	1	687
	R.TIL->M<-MGR.Y	U	1	Oxidation (M)	419.2239	836.4333	836.4248	10.2	0	(22)	0.38	1	828
	K.SDPVVSYR.E	U	1		461.7405	921.4665	921.4556	11.8	0	12	4.1	1	1579
	R.GGGQIIPTAR.R		2		485.2835	968.5525	968.5403	12.6	0	24	0.17	1	2067
	K.EETAKLIEK.L	U	1		530.8043	1059.5940	1059.5811	12.1	1	5	19	1	3166
	K.GVQYLNEIK.D	U	1		532.2960	1062.5775	1062.5709	6.16	0	14	6.6	1	3199
	R.IKPVL->M<-MNK.M	U	1	Oxidation (M)	363.8806	1088.6198	1088.6086	10.3	0	4	21	1	3532
	M.VNFTVDQIR.A	U	1		546.3032	1090.5918	1090.5771	13.4	0	51	0.00055	1	3553
	R.I->M<-GPNYTPGK.K	U	1	Oxidation (M)	547.2761	1092.5376	1092.5274	9.33	0	9	6.7	1	3574
	K.QFAE->M<-YVAK.F	U	1	Oxidation (M)	551.7712	1101.5279	1101.5165	10.4	0	4	31	1	3736
	R.VFSGLVSTGLK.V	U	2		554.3310	1106.6474	1106.6336	12.5	0	69	4.5e-006	1	3826
	K.YEWDVAEAR.K	U	1		569.7693	1137.5240	1137.5091	13.2	0	35	0.0093	1	4268
	K.EGALCEENMR.G	U	1		604.7617	1207.5088	1207.4961	10.5	0	47	0.00032	1	5195
	K.EDLYLKPIQR.T	U	1		637.8646	1273.7146	1273.7030	9.08	0	34	0.02	1	6151
	K.EDLYLKPIQR.T	U	1		425.5792	1273.7158	1273.7030	10.1	0	(22)	0.3	1	6152
	R.CLYASVLTAQPR.L	U	1		689.8691	1377.7236	1377.7075	11.7	0	49	0.00098	1	7682
	R.CLYASVLTAQPR.L	U	1		460.2489	1377.7248	1377.7075	12.6	0	(30)	0.086	1	7683
	K.KEDLYLKPIQR.T	U	1		468.2783	1401.8130	1401.7980	10.8	1	19	0.4	1	8062
	K.EGIPALDNFLDKL.-	U	1		722.8955	1443.7765	1443.7609	10.8	1	27	0.15	1	8678
	R.ETVSEESNVLCLSK.S	U	1		797.8964	1593.7782	1593.7556	14.2	0	53	0.00038	1	10470
	K.TGTITTFEHAHNMR.V	U	1		808.3939	1614.7732	1614.7573	9.84	0	(32)	0.036	1	10704
	K.TGTITTFEHAHNMR.V	U	1		539.2659	1614.7758	1614.7573	11.5	0	35	0.016	1	10705
	K.ANIRNMSVIAHVDHGK.S	U	1		587.9779	1760.9119	1760.9104	0.85	1	0	82	3	12213
	K.AYLPVNESFGFTADLR.S	U	1		900.4625	1798.9105	1798.8890	11.9	0	99	8.4e-009	1	12606
	R.GHVFEESQVAGTP->M<-FVVK.A	U	2	Oxidation (M)	660.0051	1976.9934	1976.9666	13.5	0	23	0.41	1	13940
	K.ARPFPDGLAEDIDKGEVSAR.Q	U	2		715.0363	2142.0869	2142.0705	7.65	1	(23)	0.39	1	15163
	K.ARPFPDGLAEDIDKGEVSAR.Q	U	2		536.5322	2142.0996	2142.0705	13.6	1	33	0.039	1	15165
	R.ALLELQLEPEELYQTFQR.I	U	1		740.7310	2219.1711	2219.1474	10.7	0	61	4.6e-005	1	15575
	K.GVQYLNEIKDSVVAGFQWATK.E	U	1		785.0883	2352.2430	2352.2114	13.4	1	31	0.044	1	16400
	R.WLPAGDALLQMITIHLPSPVTAQK.Y	U	1		650.8689	2599.4465	2599.4196	10.3	0	(14)	0.87	1	17491
	R.WLPAGDALLQMITIHLPSPVTAQK.Y	U	1		867.4934	2599.4584	2599.4196	14.9	0	19	0.22	1	17492
	R.LMEPIYLVEIQCPEQVVGGIYGVLNR.K	U	1		997.1978	2988.5716	2988.5453	8.81	0	(41)	0.003	1	19299
	R.L->M<-EPIYLVEIQCPEQVVGGIYGVLNR.K	U	1	Oxidation (M)	1002.5347	3004.5824	3004.5402	14.0	0	55	0.0001	1	19384
tr|A0A087WVQ9|A0A087WVQ9_HUMAN	EEF1A1	Elongation factor 1-alpha OS=Homo sapiens OX=9606 GN=EEF1A1 PE=1 SV=2	50180	369	35(16)	13(7)	1.01	35%	A0A087WVQ9_uniprot
	Peptide	Unique	Matches	Modification	Observed	Mr(expt)	Mr(calc)	ppm	Miss	Score	Expect	Rank	Query
	K.EVSTYIK.K	U	2		420.2338	838.4530	838.4436	11.2	0	29	0.048	1	855
	K.QLIVGVNK.M	U	1		435.7788	869.5430	869.5334	11.0	0	32	0.022	1	1109
	R.QTVAVGVIK.A	U	2		457.7921	913.5695	913.5597	10.8	0	18	0.74	1	1499
	R.LPLQDVYK.I	U	1		488.2845	974.5545	974.5437	11.1	0	12	3.5	1	2142
	K.IGGIGTVPVGR.V	U	6		513.3146	1024.6147	1024.6030	11.5	0	63	1.1e-005	1	2697
	K.STTTGHLIYK.C	U	1		560.8068	1119.5990	1119.5924	5.85	0	(33)	0.043	1	4009
	K.STTTGHLIYK.C	U	1		374.2073	1119.6001	1119.5924	6.86	0	36	0.021	1	4010
	R.EHALLAYTLGVK.Q	U	2		657.8803	1313.7461	1313.7343	8.95	0	59	8e-005	1	6706
	R.EHALLAYTLGVK.Q	U	3		438.9231	1313.7474	1313.7343	9.95	0	(57)	0.00015	1	6707
	R.TIEKFEKE->M<-GK.G	U	1	Oxidation (M)	678.3563	1354.6980	1354.6802	13.1	2	2	37	2	7321
	K.YYVTIIDAPGHR.D	U	2		468.9193	1403.7361	1403.7197	11.7	0	(59)	0.00011	1	8079
	K.YYVTIIDAPGHR.D	U	1		702.8757	1403.7369	1403.7197	12.2	0	66	2.2e-005	1	8081
	K.THINIVVIGHVDSGK.S	U	1		530.3034	1587.8884	1587.8733	9.51	0	(23)	0.3	1	10369
	K.THINIVVIGHVDSGK.S	U	1		397.9803	1587.8922	1587.8733	11.9	0	23	0.27	1	10370
	R.YEEIVKEVSTYIK.K	U	1		800.9327	1599.8509	1599.8396	7.11	1	14	2.8	1	10532
	R.YEEIVKEVSTYIK.K	U	2		534.2943	1599.8611	1599.8396	13.5	1	(6)	16	1	10534
	R.VETGVLKPGMVVTFAPVNVTTEVK.S	U	1		1258.2026	2514.3907	2514.3768	5.55	0	(4)	8.2	1	17170
	R.VETGVLKPGMVVTFAPVNVTTEVK.S	U	1		839.1398	2514.3975	2514.3768	8.23	0	(36)	0.0048	1	17171
	R.VETGVLKPGMVVTFAPVNVTTEVK.S	U	1		629.6068	2514.3981	2514.3768	8.49	0	(24)	0.08	1	17172
	R.VETGVLKPG->M<-VVTFAPVNVTTEVK.S	U	3	Oxidation (M)	844.4719	2530.3938	2530.3717	8.71	0	55	0.0001	1	17227
	R.KDGNASGTTLLEALDCILPPTRPTDKPLR.L	U	1		630.7464	3148.6956	3148.6550	12.9	1	0	21	1	19966
sp|P07814|SYEP_HUMAN	EPRS1	Bifunctional glutamate/proline--tRNA ligase OS=Homo sapiens OX=9606 GN=EPRS1 PE=1 SV=5	172080	368	39(21)	24(13)	0.35	17%	P07814_uniprot
	Peptide	Unique	Matches	Modification	Observed	Mr(expt)	Mr(calc)	ppm	Miss	Score	Expect	Rank	Query
	R.YVALLK.K	U	1		353.7325	705.4504	705.4425	11.2	0	34	0.0035	1	24
	R.LLSVNIR.V	U	3		407.7649	813.5153	813.5072	9.92	0	41	0.0041	1	644
	K.HPQPFLR.T	U	1		447.7561	893.4976	893.4872	11.7	0	13	1.9	1	1289
	K.YYTLFGR.S	U	3		460.2423	918.4699	918.4599	10.9	0	52	0.00053	1	1546
	R.VAVQGDVVR.E	U	2		471.7765	941.5384	941.5294	9.47	0	63	2.7e-005	1	1802
	K.GDIIQLQR.R	U	1		471.7776	941.5407	941.5294	12.0	0	21	0.59	1	1805
	K.KGDIIQLQR.R	U	1		535.8259	1069.6373	1069.6244	12.1	1	24	0.23	1	3282
	K.LNQWCNVVR.W	U	3		594.8071	1187.5996	1187.5870	10.6	0	26	0.2	1	4932
	K.FVELPGAE->M<-GK.V	U	1	Oxidation (M)	597.3035	1192.5924	1192.5798	10.6	0	32	0.047	1	5019
	K.LTVAENEAETK.L	U	1		602.8126	1203.6107	1203.5983	10.3	0	63	4.5e-005	1	5157
	R.KPYIWEYSR.L	U	1		621.3257	1240.6369	1240.6240	10.4	0	22	0.37	1	5642
	R.KPYIWEYSR.L	U	2		414.5539	1240.6398	1240.6240	12.7	0	(17)	1.2	1	5643
	K.GSQFGQSCCLR.A	U	1		650.2878	1298.5610	1298.5496	8.78	0	37	0.0032	1	6486
	R.NSEPAGLETPEAK.V	U	3		671.8367	1341.6588	1341.6412	13.1	0	53	0.0003	1	7120
	R.DQDLEPGAPSMGAK.S	U	1		708.3337	1414.6528	1414.6398	9.17	0	(25)	0.12	1	8238
	R.DQDLEPGAPS->M<-GAK.S	U	1	Oxidation (M)	716.3320	1430.6495	1430.6347	10.3	0	25	0.5	1	8467
	R.WEFKHPQPFLR.T	U	1		495.6051	1483.7935	1483.7724	14.2	1	4	40	1	9193
	K.SLYDEVAAQGEVVR.K	U	2		768.3946	1534.7746	1534.7627	7.75	0	46	0.007	1	9781
	K.NPEVGLKPVWYSPK.V	U	2		538.6348	1612.8825	1612.8613	13.1	0	22	0.4	1	10680
	R.AIQGGTSHHLGQNFSK.M	U	1		841.4317	1680.8488	1680.8332	9.30	0	49	0.0012	1	11342
	K.THVADFAPEVAWVTR.S	U	2		566.9655	1697.8747	1697.8526	13.1	0	52	0.00049	1	11529
	K.AYVDDTPAEQ->M<-KAER.E	U	1	Oxidation (M)	580.6082	1738.8026	1738.7832	11.2	1	15	1.9	1	12006
	K.KEENLADWYSQVITK.S	U	1		608.6514	1822.9323	1822.9101	12.2	1	36	0.018	1	12794
	K.TTARDQDLEPGAPS->M<-GAK.S	U	1	Oxidation (M)	620.9706	1859.8901	1859.8683	11.7	1	6	14	1	13116
	K.FAGGDYTTTIEAFISASGR.A	U	1		982.4819	1962.9492	1962.9323	8.59	0	57	0.00042	1	13830
	K.TELAEPIAIRPTSETVMYPAYAK.W	U	1		851.1100	2550.3081	2550.3039	1.65	0	4	22	1	17306
sp|A0A075B6R9|KVD24_HUMAN	IGKV2D-24	Probable non-functional immunoglobulin kappa variable 2D-24 OS=Homo sapiens OX=9606 GN=IGKV2D-24 PE=1 SV=1	13128	364	36(22)	3(3)	2.19	13%	A0A075B6R9_uniprot
	Peptide	Unique	Matches	Modification	Observed	Mr(expt)	Mr(calc)	ppm	Miss	Score	Expect	Rank	Query
	R.FSGVPDR.F		19		389.2006	776.3866	776.3817	6.33	0	48	0.0012	1	335
	R.LLIYKVSNR.F	U	3		369.2333	1104.6779	1104.6655	11.2	1	(37)	0.0026	1	3792
	R.LLIYKVSNR.F	U	3		553.3464	1104.6783	1104.6655	11.6	1	41	0.0011	1	3793
	K.VSNRFSGVPDR.F		4		617.3239	1232.6333	1232.6262	5.74	1	34	0.061	1	5526
	K.VSNRFSGVPDR.F		7		411.8878	1232.6415	1232.6262	12.5	1	(33)	0.047	1	5530
sp|Q08211|DHX9_HUMAN	DHX9	ATP-dependent RNA helicase A OS=Homo sapiens OX=9606 GN=DHX9 PE=1 SV=4	142181	356	41(19)	25(16)	0.44	21%	Q08211_uniprot
	Peptide	Unique	Matches	Modification	Observed	Mr(expt)	Mr(calc)	ppm	Miss	Score	Expect	Rank	Query
	K.LPIEPR.F		2		362.7259	723.4372	723.4279	12.8	0	42	0.001	1	74
	R.LNMATLR.M		1		409.7268	817.4390	817.4480	-10.98	0	8	23	6	672
	R.ISAVSVAER.V	U	2		466.2701	930.5256	930.5134	13.1	0	46	0.0023	1	1688
	R.LNQYFQK.E	U	1		470.7534	939.4922	939.4814	11.5	0	3	19	2	1785
	K.RLN->M<-ATLR.M		1	Oxidation (M)	495.7780	989.5415	989.5440	-2.54	1	3	40	3	2325
	R.MGGEEAEIR.F		1		496.2341	990.4536	990.4440	9.72	0	65	1.4e-005	1	2330
	R.LGGIGQFLAK.A		2		502.3065	1002.5984	1002.5862	12.1	0	31	0.023	1	2482
	K.EGETVEPYK.V	U	1		526.2548	1050.4951	1050.4869	7.76	0	4	31	1	3047
	K.LAQFEPSQR.Q	U	3		538.2867	1074.5588	1074.5458	12.1	0	32	0.049	1	3334
	R.RISAVSVAER.V	U	2		363.2168	1086.6287	1086.6145	13.0	1	33	0.033	1	3508
	R.DVVQAYPEVR.I	U	1		588.3121	1174.6097	1174.5982	9.77	0	55	0.00027	1	4772
	R.VAFERGEEPGK.S	U	1		406.8799	1217.6180	1217.6040	11.5	1	2	55	1	5327
	R.TPLHEIALSIK.L		2		407.9164	1220.7274	1220.7128	11.9	0	23	0.093	1	5380
	R.TPLHEIALSIK.L		1		611.3724	1220.7303	1220.7128	14.3	0	(18)	0.28	1	5382
	R.AAMEALVVEVTK.Q		2		630.8533	1259.6921	1259.6795	10.0	0	37	0.014	1	5904
	K.LAAQSCALSLVR.Q	U	1		644.8628	1287.7110	1287.6969	11.0	0	61	7.1e-005	1	6350
	R.AAECNIVVTQPR.R	U	1		679.3575	1356.7004	1356.6820	13.6	0	33	0.05	1	7365
	R.LETHMTPEMFR.T		1		696.3348	1390.6551	1390.6373	12.8	0	(12)	2.7	1	7866
	R.LETH->M<-TPEMFR.T		1	Oxidation (M)	704.3290	1406.6434	1406.6322	7.93	0	35	0.012	1	8125
	R.LETH->M<-TPEMFR.T		1	Oxidation (M)	469.8901	1406.6486	1406.6322	11.6	0	(26)	0.12	1	8126
	R.LETH->M<-TPE->M<-FR.T		1	2 Oxidation (M)	475.2221	1422.6444	1422.6272	12.1	0	(19)	0.55	1	8338
	R.YQILPLHSQIPR.E	U	3		488.9556	1463.8450	1463.8249	13.7	0	36	0.005	1	8960
	R.GISHVIVDEIHER.D	U	1		376.7086	1502.8051	1502.7841	14.0	0	(28)	0.1	1	9400
	R.GISHVIVDEIHER.D	U	1		501.9427	1502.8062	1502.7841	14.7	0	33	0.039	1	9401
	R.VRPGFCFHLCSR.A		1		384.6942	1534.7476	1534.7286	12.4	0	13	11	1	9779
	R.VRPGFCFHLCSR.A		1		512.5898	1534.7477	1534.7286	12.5	0	(8)	41	1	9780
	K.LQISHEAAACITGLR.A		1		547.2968	1638.8686	1638.8512	10.6	0	50	0.00067	1	10975
	R.ELDALDANDELTPLGR.I		1		871.4430	1740.8715	1740.8530	10.7	0	108	1.1e-009	1	12040
	K.TTQVPQFILDDFIQNDR.A	U	1		684.0214	2049.0423	2049.0167	12.5	0	16	2.1	1	14431
	R.FSDHVALLSVFQAWDDAR.M		1		693.0181	2076.0326	2076.0065	12.6	0	45	0.0022	1	14587
	K.LFTAHNN->M<-TNYATVWASK.T		1	Oxidation (M)	695.6758	2084.0055	2083.9785	12.9	0	5	1e+002	1	14623
tr|A0A024RB99|A0A024RB99_HUMAN	SHMT2	Serine hydroxymethyltransferase OS=Homo sapiens OX=9606 GN=SHMT2 PE=3 SV=1	53821	355	20(14)	12(8)	0.61	26%	A0A024RB99_uniprot
	Peptide	Unique	Matches	Modification	Observed	Mr(expt)	Mr(calc)	ppm	Miss	Score	Expect	Rank	Query
	R.LIDYAR.M	U	2		375.7157	749.4169	749.4072	13.0	0	25	0.49	1	181
	R.SGLIFYR.K	U	1		428.2450	854.4754	854.4650	12.2	0	44	0.0017	1	987
	R.SAITPGGLR.L	U	2		436.2585	870.5024	870.4923	11.6	0	38	0.011	1	1118
	R.LGAPALTSR.Q	U	1		443.2661	884.5175	884.5080	10.9	0	49	0.00062	1	1233
	R.EYSLQVLK.N	U	1		490.2838	978.5529	978.5386	14.7	0	18	1.1	1	2177
	R.AMADALLER.G	U	2		495.2647	988.5147	988.5011	13.8	0	56	0.0002	1	2295
	R.LIIAGTSAYAR.L	U	5		568.3311	1134.6475	1134.6397	6.94	0	63	2.1e-005	1	4240
	R.EIPYTFEDR.I	U	2		585.2841	1168.5537	1168.5400	11.7	0	37	0.018	1	4703
	R.VLELVSITANK.N	U	1		593.8632	1185.7118	1185.6969	12.6	0	37	0.0054	1	4915
	K.TGLIDYNQLALTAR.L	U	1		774.9314	1547.8482	1547.8307	11.3	0	97	8.4e-009	1	9941
	R.ISATSIFFESMPYK.L		1		810.9106	1619.8067	1619.7905	10.0	0	10	9.6	1	10780
	R.GYSLVSGGTDNHLVLVDLRPK.G	U	1		560.8127	2239.2216	2239.1961	11.4	0	0	35	2	15697
tr|V9HWB8|V9HWB8_HUMAN	HEL-S-30	Pyruvate kinase OS=Homo sapiens OX=9606 GN=HEL-S-30 PE=1 SV=1	58470	353	34(14)	18(9)	1.04	41%	V9HWB8_uniprot
	Peptide	Unique	Matches	Modification	Observed	Mr(expt)	Mr(calc)	ppm	Miss	Score	Expect	Rank	Query
	R.VNFAMNVGK.A	U	1		490.2608	978.5070	978.4957	11.6	0	33	0.039	1	2172
	K.GSGTAEVELK.K	U	1		495.7641	989.5137	989.5029	10.9	0	10	8.7	1	2319
	K.GDYPLEAVR.M	U	2		510.2666	1018.5187	1018.5083	10.2	0	24	0.32	1	2637
	R.GDLGIEIPAEK.V	U	2		571.3151	1140.6156	1140.6026	11.3	0	18	1.2	1	4320
	K.ITLDNAYMEK.C	U	1		599.3021	1196.5896	1196.5747	12.4	0	20	0.63	1	5071
	R.LDIDSPPITAR.N	U	3		599.3354	1196.6562	1196.6401	13.5	0	57	0.00021	1	5075
	K.CCSGAIIVLTK.S	U	1		611.3273	1220.6401	1220.6257	11.8	0	18	1.3	1	5375
	R.NTGIICTIGPASR.S	U	2		680.3624	1358.7102	1358.6976	9.24	0	66	2.4e-005	1	7410
	K.IYVDDGLISLQVK.Q	U	2		731.9199	1461.8252	1461.8079	11.8	0	26	0.077	1	8927
	K.GVNLPGAAVDLPAVSEK.D	U	1		818.9602	1635.9059	1635.8832	13.9	0	60	4.7e-005	1	10958
	K.GADFLVTEVENGGSLGSK.K	U	1		890.4509	1778.8873	1778.8687	10.5	0	35	0.023	1	12393
	R.RFDEILEASDGI->M<-VAR.G	U	1	Oxidation (M)	919.4677	1836.9209	1836.9040	9.20	1	(9)	10	1	12908
	R.RFDEILEASDGI->M<-VAR.G	U	4	Oxidation (M)	613.3151	1836.9234	1836.9040	10.5	1	50	0.00093	1	12910
	K.FGVEQDVDMVFASFIR.K	U	1		930.4641	1858.9135	1858.8924	11.4	0	(34)	0.024	1	13103
	K.FGVEQDVDMVFASFIR.K	U	1		620.6462	1858.9169	1858.8924	13.2	0	(28)	0.11	1	13104
	K.FGVEQDVD->M<-VFASFIR.K	U	1	Oxidation (M)	625.9766	1874.9079	1874.8873	11.0	0	46	0.0028	1	13228
	R.AGKPVICATQMLESMIK.K	U	1		626.3367	1875.9882	1875.9620	13.9	0	58	9.4e-005	1	13231
	R.LNFSHGTHEYHAETIK.N	U	1		628.6447	1882.9123	1882.8962	8.55	0	42	0.0046	1	13270
	R.LNFSHGTHEYHAETIK.N	U	1		377.5904	1882.9156	1882.8962	10.3	0	(9)	10	1	13271
	R.LNFSHGTHEYHAETIK.N	U	1		471.7363	1882.9160	1882.8962	10.5	0	(21)	0.68	1	13272
	R.EAEAAIYHLQLFEELRR.L	U	1		696.7055	2087.0947	2087.0799	7.08	1	28	0.094	1	14639
	R.EAEAAIYHLQLFEELRR.L	U	1		522.7811	2087.0952	2087.0799	7.31	1	(6)	17	1	14640
	K.GVNLPGAAVDLPAVSEKDIQDLK.F	U	1		783.7641	2348.2705	2348.2587	5.00	1	8	5.5	1	16379
	K.KGVNLPGAAVDLPAVSEKDIQDLK.F	U	2		620.1030	2476.3828	2476.3537	11.7	2	17	0.33	1	16985
tr|A0A0D9SF53|A0A0D9SF53_HUMAN	DDX3X	RNA helicase OS=Homo sapiens OX=9606 GN=DDX3X PE=1 SV=1	82110	345	30(18)	18(13)	0.87	27%	A0A0D9SF53_uniprot
	Peptide	Unique	Matches	Modification	Observed	Mr(expt)	Mr(calc)	ppm	Miss	Score	Expect	Rank	Query
	K.HAIPIIK.E	U	1		396.2650	790.5155	790.5065	11.4	0	9	0.69	1	451
	R.FSGGFGAR.D		1		399.7024	797.3902	797.3821	10.2	0	38	0.0035	1	492
	K.IGLDFCK.Y	U	2		426.7233	851.4320	851.4211	12.8	0	41	0.0048	1	973
	R.LVDMMER.G	U	3		447.2180	892.4214	892.4146	7.60	0	30	0.055	1	1270
	K.YLVLDEADR.M		2		547.2858	1092.5570	1092.5451	10.9	0	50	0.00069	1	3576
	K.DLLDLLVEAK.Q		1		564.8351	1127.6557	1127.6438	10.6	0	65	1.9e-005	1	4120
	R.IVEQDTMPPK.G	U	1		579.3055	1156.5965	1156.5798	14.5	0	(1)	46	1	4525
	K.SPILVATAVAAR.G		2		584.8627	1167.7109	1167.6975	11.4	0	39	0.0021	1	4696
	R.IVEQDT->M<-PPK.G	U	2	Oxidation (M)	587.3002	1172.5859	1172.5747	9.54	0	42	0.0035	1	4748
	R.GCHLLVATPGR.L	U	1		590.8221	1179.6296	1179.6183	9.61	0	38	0.011	1	4849
	R.DLMACAQTGSGK.T		1		619.7840	1237.5534	1237.5431	8.36	0	38	0.0042	1	5617
	K.DSLTLVFVETK.K	U	1		626.3500	1250.6854	1250.6758	7.66	0	4	19	1	5798
	R.SFLLDLLNATGK.D	U	1		646.3724	1290.7302	1290.7183	9.20	0	49	0.00055	1	6393
	R.DREEALHQFR.S		2		434.2227	1299.6462	1299.6320	10.9	1	24	0.31	1	6502
	R.HT->M<-MFSATFPK.E	U	1	Oxidation (M)	657.3142	1312.6137	1312.5944	14.7	0	6	13	1	6684
	R.MLDMGFEPQIR.R		1		668.8315	1335.6484	1335.6315	12.6	0	61	6.4e-005	1	7024
	K.QYPISLVLAPTR.E	U	1		679.4037	1356.7928	1356.7765	12.0	0	34	0.014	1	7385
	R.->M<-LD->M<-GFEPQIR.R		1	2 Oxidation (M)	684.8263	1367.6380	1367.6214	12.2	0	(36)	0.018	1	7538
	R.VRPCVVYGGADIGQQIR.D	U	1		944.5070	1886.9995	1886.9785	11.1	0	(18)	1.2	1	13346
	R.VRPCVVYGGADIGQQIR.D	U	2		630.0087	1887.0042	1886.9785	13.6	0	57	0.00013	1	13349
	K.TAAFLLPILSQIYSDGPGEALR.A	U	2		778.0984	2331.2735	2331.2474	11.2	0	49	0.00037	1	16264
tr|Q4LE36|Q4LE36_HUMAN	ACLY	ATP-citrate synthase (Fragment) OS=Homo sapiens OX=9606 GN=ACLY variant protein PE=2 SV=1	125389	341	26(12)	20(9)	0.43	20%	Q4LE36_uniprot
	Peptide	Unique	Matches	Modification	Observed	Mr(expt)	Mr(calc)	ppm	Miss	Score	Expect	Rank	Query
	R.ELGLIR.K		1		350.7243	699.4341	699.4279	8.87	0	31	0.053	1	6
	K.LTLLNPK.G		1		399.7626	797.5106	797.5011	12.0	0	35	0.0041	1	497
	K.STTLFSR.H		1		406.2226	810.4307	810.4236	8.81	0	22	0.31	1	598
	R.FGGALDAAAK.M		1		460.7500	919.4854	919.4763	9.93	0	55	0.00023	1	1560
	K.TILSLMTR.E		1		467.7767	933.5389	933.5317	7.70	0	26	0.12	2	1713
	K.EILIPVFK.N		1		479.8069	957.5991	957.5899	9.67	0	22	0.2	1	1972
	R.VTPDTDWAR.L		2		530.7612	1059.5078	1059.4985	8.73	0	26	0.14	1	3154
	R.ILRGSSGLWK.K	U	1		558.8309	1115.6473	1115.6451	1.97	1	1	35	4	3940
	K.LIMGIGHRVK.S		1		562.3500	1122.6855	1122.6696	14.2	1	2	7.2	1	4058
	K.DGVYVLDLAAK.V		1		582.3252	1162.6358	1162.6234	10.7	0	28	0.11	1	4624
	R.RGGPNYQEGLR.V		1		416.2186	1245.6339	1245.6214	10.0	1	(42)	0.0057	1	5729
	R.RGGPNYQEGLR.V		1		623.8243	1245.6341	1245.6214	10.2	1	42	0.0056	1	5730
	K.LYRPGSVAYVSR.S		2		456.5914	1366.7523	1366.7357	12.1	0	30	0.069	1	7537
	K.AKPA->M<-PQDSVPSPR.S	U	1	Oxidation (M)	499.5936	1495.7590	1495.7453	9.14	0	15	2.1	1	9335
	R.SGG->M<-SNELNNIISR.T		2	Oxidation (M)	754.3702	1506.7259	1506.7096	10.8	0	85	2.7e-007	1	9437
	R.KPASFMTSICDER.G		1		514.5801	1540.7186	1540.7014	11.2	0	22	0.25	1	9850
	K.DLVSSLTSGLLTIGDR.F		1		823.9597	1645.9048	1645.8887	9.78	0	122	3.5e-011	1	11044
	R.EAYPEEAYIADLDAK.S		2		849.4099	1696.8053	1696.7831	13.0	0	35	0.032	1	11521
	R.SAYDST->M<-ET->M<-NYAQIR.T		1	2 Oxidation (M)	956.9167	1911.8188	1911.7979	11.0	0	35	0.0053	1	13527
	R.DYQGPLKEHEVTIFVR.R		1		483.5118	1930.0180	1929.9949	12.0	1	8	10	1	13660
	R->.<-QHFPATPLLDYALEVEK.I		1	Gln->pyro-Glu (N-term Q)	977.5151	1953.0157	1952.9884	14.0	0	(30)	0.054	1	13763
	R.QHFPATPLLDYALEVEK.I		1		657.6863	1970.0370	1970.0149	11.2	0	43	0.0031	1	13906
tr|Q59GY2|Q59GY2_HUMAN		60S ribosomal protein L4 (Fragment) OS=Homo sapiens OX=9606 PE=2 SV=1	49307	335	39(16)	19(10)	1.64	46%	Q59GY2_uniprot
	Peptide	Unique	Matches	Modification	Observed	Mr(expt)	Mr(calc)	ppm	Miss	Score	Expect	Rank	Query
	K.AWNDIK.K	U	1		373.6990	745.3834	745.3759	10.1	0	7	43	1	153
	K.MINTDLSR.I	U	1		475.2471	948.4797	948.4698	10.4	0	28	0.13	1	1871
	K.->M<-INTDLSR.I	U	3	Oxidation (M)	483.2445	964.4745	964.4648	10.1	0	(24)	0.28	1	2021
	K.NVTLPAVFK.A	U	3		494.8020	987.5894	987.5753	14.3	0	34	0.016	1	2282
	R.ILKSPEIQR.A	U	2		361.8931	1082.6574	1082.6448	11.7	1	21	0.16	1	3424
	K.SNYNLPMHK.M	U	1		552.2751	1102.5356	1102.5229	11.5	0	21	0.73	1	3747
	K.SNYNLPMHK.M	U	1		368.5194	1102.5364	1102.5229	12.2	0	(6)	21	1	3748
	R.SGQGAFGNMCR.G	U	2		592.7554	1183.4963	1183.4863	8.48	0	26	0.029	1	4876
	R.NIPGITLLNVSK.L	U	3		634.8882	1267.7618	1267.7500	9.34	0	60	1.9e-005	1	6050
	R.KLDELYGTWR.K	U	2		640.8438	1279.6729	1279.6561	13.2	1	63	6.3e-005	1	6232
	R.VDKAAAAAAALQAK.S	U	1		649.8822	1297.7498	1297.7354	11.2	1	55	0.00013	1	6482
	R.FCIWTESAFR.K	U	1		658.8162	1315.6179	1315.6019	12.1	0	47	0.00085	1	6735
	K.LNILKLAPGGHVGR.F	U	1		722.9318	1443.8491	1443.8674	-12.68	1	1	16	6	8681
	R.GPCIIYNEDNGIIK.A	U	1		803.4097	1604.8048	1604.7868	11.2	0	25	0.23	1	10581
	R.IEEVPELPLVVEDK.V	U	1		804.9498	1607.8851	1607.8658	12.0	0	18	0.86	1	10633
	R.RGPCIIYNEDNGIIK.A	U	1		881.4615	1760.9084	1760.8879	11.6	1	(23)	0.41	1	12211
	R.RGPCIIYNEDNGIIK.A	U	2		587.9769	1760.9088	1760.8879	11.8	1	27	0.16	1	12212
	K.APIRPDIVNFVHTNLR.K	U	2		621.3577	1861.0514	1861.0322	10.3	0	46	0.00057	1	13125
	K.APIRPDIVNFVHTNLR.K	U	2		466.2704	1861.0527	1861.0322	11.0	0	(26)	0.047	1	13126
	R.YAICSALAASALPALVMSK.G	U	1		969.0292	1936.0439	1936.0161	14.4	0	56	0.00012	1	13686
	R.YAICSALAASALPALV->M<-SK.G	U	1	Oxidation (M)	651.6863	1952.0370	1952.0111	13.3	0	(14)	2.2	1	13759
	R.IEEVPELPLVVEDKVEGYKK.T	U	2		579.0787	2312.2856	2312.2515	14.7	2	33	0.0099	1	16147
	R.QPYAVSELAGHQTSAESWGTGR.A	U	2		778.0457	2331.1151	2331.0880	11.6	0	(33)	0.032	1	16249
	R.QPYAVSELAGHQTSAESWGTGR.A	U	1		1166.5660	2331.1175	2331.0880	12.7	0	44	0.0024	1	16250
	K.NNRQPYAVSELAGHQTSAESWGTGR.A	U	1		679.8339	2715.3066	2715.2749	11.7	1	21	0.43	1	18143
tr|A0A286YF22|A0A286YF22_HUMAN	PHGDH	D-3-phosphoglycerate dehydrogenase OS=Homo sapiens OX=9606 GN=PHGDH PE=1 SV=1	56644	323	16(11)	11(9)	0.66	27%	A0A286YF22_uniprot
	Peptide	Unique	Matches	Modification	Observed	Mr(expt)	Mr(calc)	ppm	Miss	Score	Expect	Rank	Query
	K.TLGILGLGR.I		1		450.2931	898.5717	898.5600	13.0	0	35	0.015	1	1355
	R.DLPLLLFR.T	U	1		493.8106	985.6067	985.5960	10.8	0	34	0.018	1	2262
	K.QADVNLVNAK.L	U	1		536.3000	1070.5854	1070.5720	12.5	0	47	0.0015	1	3286
	R.GGIVDEGALLR.A		3		550.3157	1098.6168	1098.6033	12.3	0	65	2e-005	1	3681
	K.VTADVINAAEK.L	U	1		565.8126	1129.6106	1129.5979	11.2	0	55	0.00033	1	4147
	K.ILQDGGLQVVEK.Q	U	1		649.8759	1297.7371	1297.7242	10.0	0	54	0.00052	1	6481
	K.GTIQVITQGTSLK.N	U	1		673.3970	1344.7795	1344.7613	13.5	0	58	4.8e-005	1	7162
	R.AGTGVDNVDLEAATR.K	U	2		744.8769	1487.7392	1487.7216	11.8	0	70	6.9e-006	1	9238
	K.NAGNCLSPAVIVGLLK.E	U	1		813.4669	1624.9192	1624.8970	13.6	0	50	0.00032	1	10838
	R.ALVDHENVISCPHLGASTK.E		1		683.3510	2047.0312	2047.0157	7.59	0	20	0.74	1	14422
	R.ALVDHENVISCPHLGASTK.E		1		512.7677	2047.0417	2047.0157	12.7	0	(18)	1.1	1	14423
	R.ALQSGQCAGAALDVFTEEPPRDR.A		2		830.0754	2487.2043	2487.1812	9.28	1	18	2.3	1	17052
tr|A0A2R8Y5T0|A0A2R8Y5T0_HUMAN	DYNC1H1	Cytoplasmic dynein 1 heavy chain 1 OS=Homo sapiens OX=9606 GN=DYNC1H1 PE=1 SV=2	529932	322	56(17)	43(17)	0.13	9%	A0A2R8Y5T0_uniprot
	Peptide	Unique	Matches	Modification	Observed	Mr(expt)	Mr(calc)	ppm	Miss	Score	Expect	Rank	Query
	K.IIDSVR.G		1		351.7151	701.4157	701.4072	12.2	0	17	2.7	1	16
	R.LADLLGK.I		2		365.2330	728.4514	728.4432	11.3	0	42	0.006	1	95
	R.VISFIR.Q		2		367.7364	733.4583	733.4487	13.1	0	29	0.024	1	124
	K.VPVNLLR.A	U	2		405.7672	809.5197	809.5123	9.18	0	27	0.012	1	592
	R.LLKGY->M<-K.I		1	Oxidation (M)	434.7477	867.4809	867.4888	-9.13	1	6	11	4	1073
	R.DLEASIAR.Y		1		437.7385	873.4624	873.4556	7.86	0	33	0.052	1	1137
	R.DLSSQLLK.V		1		452.2665	902.5183	902.5073	12.3	0	8	11	1	1403
	K.GVWSELSK.V		1		453.2441	904.4737	904.4654	9.18	0	20	0.78	1	1411
	R.TLINELVK.G	U	2		465.2898	928.5650	928.5593	6.16	0	12	2.8	1	1661
	R.IFTIESTR.V		1		483.7719	965.5293	965.5182	11.5	0	22	0.35	1	2032
	K.LQGEFQLR.L	U	1		495.7763	989.5380	989.5294	8.68	0	24	0.3	1	2324
	R.TFSSIPVSR.I	U	1		497.2777	992.5409	992.5291	11.9	0	7	22	1	2350
	R.IWAHEALR.L		1		498.2758	994.5371	994.5348	2.34	0	0	41	1	2371
	R.LLNTFLER.L	U	2		503.2961	1004.5776	1004.5655	12.1	0	49	0.0006	1	2496
	R.NTKYPIQR.A		1		510.2918	1018.5691	1018.5560	12.9	1	8	14	3	2640
	R.VDNEFDQR.L	U	1		511.7355	1021.4564	1021.4465	9.75	0	33	0.017	1	2669
	R.ASLACGPMVK.W		1		517.2661	1032.5177	1032.5096	7.80	0	4	33	1	2819
	K.TMTLFSALR.A		1		520.2901	1038.5656	1038.5532	12.0	0	(9)	4.8	1	2886
	R.AATSPALFNR.C		3		524.2883	1046.5621	1046.5509	10.7	0	49	0.0012	1	2996
	R.YAPLGWSKK.Y	U	1		525.2868	1048.5590	1048.5705	-10.96	1	0	82	9	3023
	K.T->M<-TLFSALR.A		1	Oxidation (M)	528.2864	1054.5583	1054.5481	9.69	0	39	0.0062	1	3101
	K.DLFQVAFNR.V	U	1		555.2961	1108.5777	1108.5665	10.1	0	47	0.0012	1	3853
	K.SLLQALNEVK.G	U	1		557.8338	1113.6530	1113.6393	12.3	0	14	1.9	1	3917
	R.IMFEVQDLK.Y		1		561.7992	1121.5838	1121.5791	4.24	0	0	1.4e+002	8	4038
	R.LGGSPFGPAGTGK.T		1		573.3079	1144.6012	1144.5877	11.8	0	9	10	1	4371
	R.EYQTQLIQR.V		2		589.8162	1177.6179	1177.6091	7.45	0	48	0.0013	1	4810
	K.VPQIEVETHK.V		1		393.8884	1178.6433	1178.6295	11.7	0	17	1.1	1	4836
	K.VPQIEVETHK.V		1		590.3295	1178.6444	1178.6295	12.6	0	(3)	29	1	4838
	R.VTFVNFTVTR.S		1		592.3350	1182.6555	1182.6397	13.3	0	44	0.0023	1	4870
	R->.<-QMVEHGGFYR.T		1	Gln->pyro-Glu (N-term Q)	603.7753	1205.5361	1205.5288	6.07	0	17	0.55	1	5174
	R.QMVEHGGFYR.T		1		408.5295	1222.5665	1222.5553	9.16	0	(10)	5.1	1	5392
	R.VEPLRNELQK.L		1		613.3575	1224.7005	1224.6826	14.6	1	2	25	1	5412
	R.IFVFEPPPGVK.A	U	1		410.5643	1228.6712	1228.6856	-11.76	0	(1)	59	5	5460
	R.IFVFEPPPGVK.A	U	1		615.3554	1228.6963	1228.6856	8.68	0	47	0.0013	1	5461
	K.INEWLTLVEK.E		1		622.8553	1243.6960	1243.6812	11.9	0	18	1	1	5709
	R.QNLDALLNQLK.S		2		635.3692	1268.7238	1268.7088	11.8	0	30	0.039	1	6063
	R.TVENIKDPLFR.F	U	1		444.5878	1330.7415	1330.7245	12.8	1	11	4.7	1	6982
	R.LLLIQAFRPDR.L	U	1		447.9423	1340.8052	1340.7928	9.24	0	12	1.1	1	7113
	R.FNALFVRPHIR.G		1		457.2729	1368.7968	1368.7779	13.9	0	27	0.072	1	7559
	K.VNFLPEIITLSK.E		1		687.4145	1372.8144	1372.7966	13.0	0	7	3.4	1	7594
	R.DLPPVSGSIIWAK.Q		1		691.8967	1381.7789	1381.7605	13.3	0	7	6.5	1	7764
	R.VLLTTQGVDMISK.M	U	1		702.9016	1403.7887	1403.7694	13.7	0	37	0.0099	1	8085
	R.SIPLDEGEDEAQR.R		1		729.8475	1457.6804	1457.6634	11.7	0	23	0.26	1	8861
	R.IQGLTVEQAEAVVR.L	U	1		756.9324	1511.8502	1511.8308	12.9	0	64	1.9e-005	1	9505
	R.TPVIDADKPVSSQLR.V		1		542.6409	1624.9008	1624.8784	13.8	0	4	14	1	10837
	R.FTQDTQPHYIYSPR.E		1		584.9562	1751.8467	1751.8267	11.4	0	54	0.00026	1	12126
	R.GIFEALRPLETLPVEGLIR.I		1		708.4181	2122.2326	2122.2150	8.31	0	33	0.0054	1	14942
tr|Q5JR94|Q5JR94_HUMAN	RPS8	40S ribosomal protein S8 OS=Homo sapiens OX=9606 GN=RPS8 PE=2 SV=1	24475	316	20(12)	10(8)	2.17	57%	Q5JR94_uniprot
	Peptide	Unique	Matches	Modification	Observed	Mr(expt)	Mr(calc)	ppm	Miss	Score	Expect	Rank	Query
	R.ADGYVLEGK.E	U	2		476.2483	950.4820	950.4709	11.7	0	40	0.0064	1	1890
	K.ELEFYLR.K	U	2		485.2614	968.5082	968.4967	11.9	0	23	0.25	1	2063
	K.YELGRPAANTK.I	U	1		407.2235	1218.6486	1218.6357	10.6	0	(11)	7.1	1	5341
	K.YELGRPAANTK.I	U	1		610.3320	1218.6495	1218.6357	11.4	0	36	0.019	1	5342
	K.LTPEEEEILNK.K	U	2		657.8498	1313.6850	1313.6714	10.4	0	51	0.00053	1	6703
	K.NCIVLIDSTPYR.Q	U	1		725.8801	1449.7456	1449.7286	11.7	0	53	0.00039	1	8765
	K.ISSLLEEQFQQGK.L	U	2		753.9028	1505.7910	1505.7726	12.2	0	80	1e-005	1	9430
	K.ISSLLEEQFQQGK.L	U	1		502.9377	1505.7913	1505.7726	12.5	0	(31)	0.96	1	9431
	K.LLACIASRPGQCGR.A	U	1		779.9104	1557.8062	1557.7868	12.5	0	4	44	1	10055
	R.QWYESHYALPLGR.K	U	2		540.6091	1618.8054	1618.7892	10.00	0	(31)	0.064	1	10762
	R.QWYESHYALPLGR.K	U	1		810.4113	1618.8081	1618.7892	11.7	0	58	0.00015	1	10763
	R.IIDVVYNASNNELVR.T	U	1		859.9669	1717.9193	1717.8999	11.3	0	75	2.1e-006	1	11751
	R.IIDVVYNASNNELVR.T	U	2		573.6485	1717.9237	1717.8999	13.9	0	(52)	0.00044	1	11753
	R.LDVGNFSWGSECCTR.K	U	1		894.3879	1786.7613	1786.7403	11.8	0	63	7.1e-006	1	12466
tr|A0A2R8YFE2|A0A2R8YFE2_HUMAN	ACTB	Actin, cytoplasmic 1 (Fragment) OS=Homo sapiens OX=9606 GN=ACTB PE=1 SV=1	8839	314	16(13)	4(4)	13.23	59%	A0A2R8YFE2_uniprot
	Peptide	Unique	Matches	Modification	Observed	Mr(expt)	Mr(calc)	ppm	Miss	Score	Expect	Rank	Query
	K.IIAPPER.K		3		398.2423	794.4700	794.4650	6.29	0	38	0.0042	1	477
	K.EITALAPSTMK.I		3		581.3186	1160.6226	1160.6111	9.96	0	(34)	0.028	1	4594
	K.EITALAPST->M<-K.I		2	Oxidation (M)	589.3165	1176.6185	1176.6060	10.6	0	45	0.0024	1	4796
	K->.<-QEYDESGPSIVHR.K		2	Gln->pyro-Glu (N-term Q)	750.3498	1498.6851	1498.6688	10.9	0	(62)	2.5e-005	1	9359
	K.QEYDESGPSIVHR.K		3		506.2439	1515.7100	1515.6954	9.62	0	(52)	0.00038	1	9559
	K.QEYDESGPSIVHR.K		1		758.8633	1515.7120	1515.6954	11.0	0	67	1e-005	1	9560
	-.TVLSGGTTMYPGIADR.M	U	1		819.9200	1637.8255	1637.8083	10.5	0	76	1.8e-006	1	10964
	-.TVLSGGTT->M<-YPGIADR.M	U	1	Oxidation (M)	827.9210	1653.8274	1653.8032	14.6	0	(51)	0.0007	1	11102
tr|J3QQ67|J3QQ67_HUMAN	RPL18	60S ribosomal protein L18 (Fragment) OS=Homo sapiens OX=9606 GN=RPL18 PE=1 SV=1	21940	310	20(12)	10(7)	2.11	42%	J3QQ67_uniprot
	Peptide	Unique	Matches	Modification	Observed	Mr(expt)	Mr(calc)	ppm	Miss	Score	Expect	Rank	Query
	-.VPQGVDIR.H	U	1		442.2489	882.4832	882.4923	-10.29	0	3	18	2	1214
	K.SQDIYLR.L		2		447.7430	893.4715	893.4607	12.2	0	28	0.11	1	1288
	K.GCGTVLLSGPR.K	U	1		558.8023	1115.5901	1115.5757	12.8	0	63	4.1e-005	1	3939
	R.TNRPPLSLSR.M		3		380.8918	1139.6534	1139.6411	10.8	0	49	0.00037	1	4302
	R.TNRPPLSLSR.M		2		570.8342	1139.6539	1139.6411	11.3	0	(37)	0.0061	1	4303
	R.TNSTFNQVVLK.R		1		625.8480	1249.6815	1249.6667	11.9	0	64	2.4e-005	1	5781
	K.TAVVVGTITDDVR.V		2		673.3781	1344.7417	1344.7249	12.4	0	69	8e-006	1	7158
	R.TNSTFNQVVLKR.L		2		469.6014	1405.7825	1405.7678	10.5	1	(38)	0.0062	1	8120
	R.TNSTFNQVVLKR.L		2		703.8987	1405.7828	1405.7678	10.7	1	59	5.2e-005	1	8121
	R.RTNSTFNQVVLK.R		1		703.8991	1405.7837	1405.7678	11.3	1	31	0.04	1	8122
	K.ILTFDQLALDSPK.G	U	2		730.9123	1459.8100	1459.7922	12.2	0	41	0.0054	1	8907
	K.TAVVVGTITDDVRVQEVPK.L		1		676.0515	2025.1325	2025.1107	10.8	1	0	39	1	14299
tr|A0A024R228|A0A024R228_HUMAN	HNRPK	Heterogeneous nuclear ribonucleoprotein K OS=Homo sapiens OX=9606 GN=HNRPK PE=4 SV=1	51472	303	23(15)	10(9)	0.86	28%	A0A024R228_uniprot
	Peptide	Unique	Matches	Modification	Observed	Mr(expt)	Mr(calc)	ppm	Miss	Score	Expect	Rank	Query
	R.VVLIGGKPDR.V	U	2		351.8894	1052.6464	1052.6342	11.5	0	(32)	0.0088	1	3075
	R.VVLIGGKPDR.V	U	1		527.3305	1052.6465	1052.6342	11.6	0	39	0.0018	1	3076
	K.GSDFDCELR.L	U	2		549.7357	1097.4569	1097.4448	11.0	0	44	0.00053	1	3647
	R.NTDEMVELR.I	U	3		553.7656	1105.5167	1105.5074	8.46	0	41	0.0041	1	3801
	R.NLPLPPPPPPR.G	U	4		597.8594	1193.7043	1193.6921	10.3	0	54	5.9e-005	1	5043
	K.IILDLISESPIK.G	U	1		670.9143	1339.8141	1339.7962	13.3	0	100	1.7e-009	1	7079
	R.LLIHQSLAGGIIGVK.G	U	1		506.9906	1517.9501	1517.9293	13.7	0	20	0.021	1	9579
	K.LFQECCPHSTDR.V	U	2		517.2299	1548.6678	1548.6450	14.7	0	27	0.032	1	9943
	R.TDYNASVSVPDSSGPER.I	U	5		890.9113	1779.8081	1779.7911	9.52	0	60	2.7e-005	1	12403
	R.ILSISADIETIGEILKK.I	U	1		615.0377	1842.0912	1842.0713	10.8	1	46	0.00013	1	12969
	R.GSYGDLGGPIITTQVTIPK.D	U	1		959.0311	1916.0476	1916.0255	11.5	0	8	6.2	1	13558
sp|P16402|H13_HUMAN	H1-3	Histone H1.3 OS=Homo sapiens OX=9606 GN=H1-3 PE=1 SV=2	22336	296	22(11)	7(5)	1.32	21%	P16402_uniprot
	Peptide	Unique	Matches	Modification	Observed	Mr(expt)	Mr(calc)	ppm	Miss	Score	Expect	Rank	Query
	K.VAGAATPKK.S	U	8		421.7628	841.5110	841.5021	10.6	1	12	2.7	2	874
	R.SGVSLAALK.K	U	1		423.2631	844.5116	844.5018	11.6	0	43	0.0039	1	906
	R.SGVSLAALKK.A	U	2		487.3109	972.6071	972.5968	10.7	1	11	1.8	2	2115
	K.ALAAAGYDVEK.N	U	2		554.2937	1106.5728	1106.5608	10.9	0	55	0.00028	1	3816
	K.ASGPPVSELITK.A	U	2		599.8433	1197.6721	1197.6605	9.68	0	65	1.6e-005	1	5089
	R.KASGPPVSELITK.A	U	3		663.8917	1325.7689	1325.7554	10.1	1	58	5e-005	1	6917
	R.KASGPPVSELITK.A	U	2		442.9310	1325.7711	1325.7554	11.8	1	(42)	0.002	1	6919
	K.ALAAAGYDVEKNNSR.I	U	1		526.9399	1577.7980	1577.7797	11.6	1	(20)	0.73	1	10274
	K.ALAAAGYDVEKNNSR.I	U	1		789.9067	1577.7989	1577.7797	12.2	1	71	5.3e-006	1	10275
tr|A0A024R9U8|A0A024R9U8_HUMAN	HUWE1	HECT-type E3 ubiquitin transferase OS=Homo sapiens OX=9606 GN=HUWE1 PE=4 SV=1	484651	286	43(16)	36(15)	0.12	8%	A0A024R9U8_uniprot
	Peptide	Unique	Matches	Modification	Observed	Mr(expt)	Mr(calc)	ppm	Miss	Score	Expect	Rank	Query
	R.TPLLTR.L		2		350.7256	699.4367	699.4279	12.6	0	24	0.21	1	11
	K.LLLNGAR.H	U	1		378.7444	755.4741	755.4653	11.6	0	28	0.054	1	205
	R.FAETHR.T	U	2		380.6959	759.3772	759.3664	14.3	0	8	18	4	236
	R.LTRDHK.Y	U	1		385.2200	768.4254	768.4242	1.59	1	3	21	10	299
	K.KAKQTGR.L	U	1		394.7460	787.4774	787.4664	13.9	2	5	20	9	424
	R.LLAELVR.S	U	2		407.2683	812.5220	812.5120	12.4	0	42	0.0017	1	632
	R.FLVVTQK.A	U	1		417.7630	833.5114	833.5011	12.4	0	4	8.5	1	811
	K.ITPA->M<-AAR.I	U	1	Oxidation (M)	423.7328	845.4510	845.4429	9.61	0	7	43	3	916
	K.S->M<-LNFLK.K	U	1	Oxidation (M)	434.7283	867.4421	867.4524	-11.87	0	4	16	2	1071
	R.SLLSILQR.S	U	2		465.2964	928.5782	928.5705	8.28	0	30	0.028	1	1665
	K.LDNMNVSR.K	U	1		474.7373	947.4600	947.4494	11.2	0	38	0.0077	1	1862
	R.TVLNQILR.Q	U	1		478.8013	955.5881	955.5815	6.97	0	45	0.00086	1	1944
	R.TNIFQIQR.S	U	1		510.2918	1018.5691	1018.5560	12.9	0	35	0.024	1	2640
	K.ITPA->M<-AARIK.Q	U	1	Oxidation (M)	544.3116	1086.6087	1086.6219	-12.12	1	1	54	2	3498
	R.EWYMIISR.E	U	1		549.2816	1096.5487	1096.5375	10.2	0	21	0.47	1	3643
	R.LLECYFTR.S	U	1		551.2815	1100.5484	1100.5325	14.5	0	38	0.0096	1	3712
	K.AALPLTTSDTK.T	U	1		559.3143	1116.6141	1116.6026	10.3	0	22	0.47	1	3956
	K.SILTLSHEPK.V	U	1		562.8262	1123.6379	1123.6237	12.6	0	19	0.41	1	4065
	R.AESPEEVACR.K	U	1		574.2599	1146.5052	1146.4975	6.73	0	36	0.0081	1	4380
	R.TLTSIVHLER.T		1		584.8451	1167.6756	1167.6612	12.4	0	37	0.0063	1	4694
	R.ALAELFGLLVK.L	U	1		587.3716	1172.7286	1172.7169	10.0	0	55	2.7e-005	1	4755
	R.HVLDTLIQLAK.V	U	1		625.8820	1249.7495	1249.7394	8.06	0	26	0.03	1	5782
	R.IVNQPSSLFGSK.S	U	2		638.8529	1275.6913	1275.6823	7.03	0	28	0.11	1	6177
	K.YLQSNSNNWR.W	U	1		641.3101	1280.6056	1280.5898	12.3	0	23	0.22	1	6247
	K.AIQDPAFSDGIR.H	U	1		645.3375	1288.6604	1288.6412	14.9	0	3	40	2	6358
	R.VCDLIMTAIKR.N	U	1		440.5829	1318.7270	1318.7101	12.8	1	11	4.8	1	6817
	R.SSESELCIETPK.L	U	1		690.3293	1378.6440	1378.6286	11.2	0	49	0.00058	1	7688
	R.EMFNPMYALFR.T	U	1		709.8427	1417.6709	1417.6522	13.1	0	49	0.00063	1	8264
	R.LFGHSSTSALSAILR.S	U	1		520.6299	1558.8678	1558.8467	13.5	0	11	3.4	1	10067
	R.LGSSGLGSASSIQAAVR.Q	U	1		780.9304	1559.8462	1559.8267	12.5	0	58	0.00011	1	10081
	R.GLQSFVQCQPFER.L	U	1		798.3932	1594.7719	1594.7562	9.86	0	22	0.35	1	10482
	R.IPIPLMDYILNVMK.F	U	1		830.4739	1658.9332	1658.9139	11.6	0	11	4.8	1	11160
	R.NPDIFTEVANCCIR.I	U	1		854.9000	1707.7854	1707.7709	8.49	0	12	2.5	1	11663
	K.MVNPTTVLESPHSLPAK.L	U	1		607.6650	1819.9733	1819.9502	12.7	0	69	8.6e-006	1	12775
	R.SAATSGAGSTTSGVVSGSLGSR.E	U	1		948.9750	1895.9354	1895.9185	8.92	0	71	6.4e-006	1	13411
	R.SAATSGAGSTTSGVVSGSLGSR.E	U	1		632.9858	1895.9357	1895.9185	9.07	0	(36)	0.022	1	13412
	R.GGTFQ->M<-GGSSSHNRPSGSNVDTLLR.L	U	1	Oxidation (M)	645.3138	2577.2263	2577.1990	10.6	0	3	28	1	17407
	R.GGTFQ->M<-GGSSSHNRPSGSNVDTLLR.L	U	1	Oxidation (M)	860.0853	2577.2342	2577.1990	13.6	0	(3)	37	1	17408
tr|Q3B7A7|Q3B7A7_HUMAN	GART	Trifunctional purine biosynthetic protein adenosine-3 OS=Homo sapiens OX=9606 GN=GART PE=2 SV=1	108909	286	22(9)	14(8)	0.27	16%	Q3B7A7_uniprot
	Peptide	Unique	Matches	Modification	Observed	Mr(expt)	Mr(calc)	ppm	Miss	Score	Expect	Rank	Query
	R.VLAVTAIR.E	U	1		421.7815	841.5484	841.5385	11.8	0	45	0.0011	1	884
	R.ILSGPFVQK.W	U	3		494.7998	987.5850	987.5753	9.85	0	12	3.5	1	2278
	R.HGIPTAQWK.A	U	1		519.2861	1036.5577	1036.5454	11.9	0	10	5.5	1	2862
	R.AIAFLQQPR.S	U	2		522.3100	1042.6054	1042.5923	12.6	0	35	0.023	1	2939
	R.GDTVATLSER.V	U	1		524.7716	1047.5285	1047.5197	8.49	0	32	0.046	1	3008
	K.AVQEIMQEK.A	U	1		538.2820	1074.5494	1074.5379	10.7	0	11	6.1	1	3330
	K.AAVAGLDKAER.A	U	1		367.5442	1099.6109	1099.5985	11.3	1	15	2.6	1	3686
	K.LGVDLDAQTWR.I	U	1		637.3369	1272.6591	1272.6463	10.1	0	24	1.1	1	6136
	R.IYSHSLLPVLR.S	U	1		649.3908	1296.7671	1296.7554	9.01	0	28	0.04	1	6469
	R.IYSHSLLPVLR.S	U	2		433.2639	1296.7699	1296.7554	11.2	0	(23)	0.15	1	6471
	K.VDLGGFAGLFDLK.A	U	1		676.3731	1350.7315	1350.7184	9.76	0	89	9.3e-008	1	7272
	K.->M<-LNIHPSLLPSFK.G	U	2	Oxidation (M)	504.9525	1511.8358	1511.8170	12.4	0	15	1.4	1	9504
	K.AFAHITGGGLLENIPR.V	U	1		555.9794	1664.9165	1664.8998	9.99	0	42	0.0029	1	11205
	R.VFSWLQQEGHLSEEEMAR.T	U	1		726.0170	2175.0291	2175.0055	10.9	0	42	0.011	1	15346
	R.VFSWLQQEGHLSEEE->M<-AR.T	U	1	Oxidation (M)	731.3509	2191.0308	2191.0004	13.9	0	(1)	42	1	15422
	R.SAGVQCFGPTAEAAQLESSKR.F	U	2		732.0326	2193.0761	2193.0484	12.6	1	105	2.4e-009	1	15440
tr|A0A024R3X4|A0A024R3X4_HUMAN	HSPD1	60 kDa heat shock protein, mitochondrial (Fragment) OS=Homo sapiens OX=9606 GN=HSPD1 PE=2 SV=1	61187	285	21(10)	15(8)	0.60	33%	A0A024R3X4_uniprot
	Peptide	Unique	Matches	Modification	Observed	Mr(expt)	Mr(calc)	ppm	Miss	Score	Expect	Rank	Query
	K.IPAMTIAK.N	U	1		422.7562	843.4978	843.4888	10.6	0	2	48	2	895
	K.VGEVIVTK.D	U	1		422.7654	843.5161	843.5066	11.3	0	26	0.16	1	897
	K.LSDGVAVLK.V	U	2		451.2745	900.5345	900.5280	7.15	0	17	1.2	1	1377
	K.VGLQVVAVK.A	U	2		456.8026	911.5907	911.5804	11.3	0	37	0.0043	1	1469
	K.IGIEIIKR.T	U	1		471.3171	940.6197	940.6069	13.6	1	7	2.6	5	1797
	R.VTDALNATR.A	U	2		480.7645	959.5144	959.5036	11.3	0	57	0.00021	1	1982
	K.NAGVEGSLIVEK.I	U	1		608.3391	1214.6637	1214.6507	10.7	0	10	7.3	1	5301
	K.VGGTSDVEVNEK.K	U	2		617.3086	1232.6027	1232.5885	11.6	0	55	0.00041	1	5515
	R.TVIIEQSWGSPK.V	U	1		672.8694	1343.7242	1343.7085	11.7	0	49	0.0021	1	7144
	R.GYISPYFINTSK.G		1		695.3646	1388.7147	1388.6976	12.3	0	58	0.00016	1	7846
	R.AAVEEGIVLGGGCALLR.C	U	1		842.9676	1683.9206	1683.8978	13.6	0	61	5.2e-005	1	11363
	R.AAVEEGIVLGGGCALLR.C	U	1		562.3143	1683.9212	1683.8978	13.9	0	(28)	0.11	1	11364
	K.ISSIQSIVPALEIANAHR.K	U	1		640.3699	1918.0878	1918.0636	12.6	0	52	0.00014	1	13575
	K.TLNDELEIIEGMKFDR.G	U	1		641.6644	1921.9715	1921.9455	13.5	1	15	3.2	1	13598
	R.ALMLQGVDLLADAVAVT->M<-GPK.G	U	1	Oxidation (M)	710.3894	2128.1464	2128.1272	9.01	0	(40)	0.0046	1	15029
	R.AL->M<-LQGVDLLADAVAVTMGPK.G	U	1	Oxidation (M)	710.3900	2128.1482	2128.1272	9.87	0	56	0.00014	1	15030
	R.IQEIIEQLDVTTSEYEKEK.L	U	1		765.7358	2294.1855	2294.1529	14.2	1	24	0.21	1	16070
tr|A0A384MTQ3|A0A384MTQ3_HUMAN		Adenosylhomocysteinase OS=Homo sapiens OX=9606 PE=2 SV=1	48255	270	21(12)	10(6)	0.59	24%	A0A384MTQ3_uniprot
	Peptide	Unique	Matches	Modification	Observed	Mr(expt)	Mr(calc)	ppm	Miss	Score	Expect	Rank	Query
	R.IILLAEGR.L	U	4		442.7879	883.5612	883.5491	13.7	0	54	0.0001	1	1230
	K.AGIPVYAWK.G	U	1		502.7853	1003.5559	1003.5491	6.84	0	15	2.7	1	2487
	R.ESLIDGIKR.A	U	1		515.8045	1029.5944	1029.5818	12.3	1	8	10	1	2782
	K.YPQLLPGIR.G	U	4		528.8201	1055.6256	1055.6127	12.2	0	50	0.0004	1	3114
	K.VNIKPQVDR.Y	U	1		534.8174	1067.6202	1067.6087	10.7	0	(16)	1	1	3265
	K.VNIKPQVDR.Y	U	1		356.8807	1067.6203	1067.6087	10.8	0	28	0.061	1	3266
	K.WLNENAVEK.V	U	1		551.7868	1101.5590	1101.5454	12.4	0	27	0.16	1	3737
	K.VAVVAGYGDVGK.G	U	2		567.8136	1133.6126	1133.6081	4.02	0	60	6.9e-005	1	4224
	K.VPAINVNDSVTK.S	U	1		628.8513	1255.6881	1255.6772	8.66	0	47	0.0014	1	5863
	K.KLDEAVAEAHLGK.L	U	1		460.9259	1379.7559	1379.7408	10.9	1	6	12	1	7720
	R.GISEETTTGVHNLYK.M	U	2		550.2835	1647.8285	1647.8104	11.0	0	(40)	0.01	1	11055
	R.GISEETTTGVHNLYK.M	U	2		824.9243	1647.8341	1647.8104	14.4	0	77	2e-006	1	11058
tr|B2RDY9|B2RDY9_HUMAN		Adenylyl cyclase-associated protein OS=Homo sapiens OX=9606 PE=2 SV=1	51868	266	33(12)	17(8)	1.09	50%	B2RDY9_uniprot
	Peptide	Unique	Matches	Modification	Observed	Mr(expt)	Mr(calc)	ppm	Miss	Score	Expect	Rank	Query
	K.EVITFR.E	U	3		382.7235	763.4323	763.4228	12.5	0	18	0.74	1	266
	K.TLWNGQK.L	U	1		423.7328	845.4510	845.4395	13.6	0	15	7	1	916
	K.VPTISINK.T		1		436.2690	870.5233	870.5175	6.77	0	20	0.63	1	1119
	K.QVAYIYK.C	U	1		442.7520	883.4895	883.4803	10.4	0	10	5	1	1220
	K.LVTTVTEIAG.-	U	2		502.2929	1002.5713	1002.5597	11.5	0	4	24	2	2479
	K.CVNTTLQIK.G	U	1		538.7980	1075.5814	1075.5696	11.0	0	26	0.21	1	3342
	K.NSLDCEIVSAK.S	U	2		618.3071	1234.5996	1234.5863	10.7	0	38	0.0098	1	5578
	K.EFHTTGLAWSK.T	U	2		426.2197	1275.6374	1275.6248	9.86	0	(5)	29	1	6171
	K.EFHTTGLAWSK.T	U	1		638.8292	1275.6439	1275.6248	15.0	0	10	7.8	1	6173
	K.LSDLLAPISEQIK.E	U	1		476.2828	1425.8266	1425.8079	13.1	0	(19)	0.6	1	8402
	K.LSDLLAPISEQIK.E	U	3		713.9208	1425.8270	1425.8079	13.4	0	43	0.0022	1	8403
	K.EMNDAA->M<-FYTNR.V	U	1	Oxidation (M)	739.8134	1477.6121	1477.5966	10.5	0	(44)	0.00037	1	9130
	K.E->M<-NDAA->M<-FYTNR.V	U	1	2 Oxidation (M)	747.8103	1493.6060	1493.5915	9.75	0	66	2.6e-006	1	9309
	K.HAE->M<-VHTGLKLER.A	U	1	Oxidation (M)	384.9584	1535.8044	1535.7878	10.8	1	32	0.043	1	9801
	R.ALLVTASQCQQPAENK.L	U	2		879.4528	1756.8910	1756.8778	7.52	0	69	8.2e-006	1	12171
	R.ALLVTASQCQQPAENK.L	U	2		586.6385	1756.8936	1756.8778	9.04	0	(41)	0.0061	1	12173
	R.SGPKPFSAPKPQTSPSPK.R	U	1		613.3391	1836.9955	1836.9734	12.0	0	27	0.11	1	12919
	R.SALFAQINQGESITHALK.H	U	1		964.5263	1927.0379	1927.0163	11.2	0	(12)	4	1	13630
	R.SALFAQINQGESITHALK.H	U	1		643.3538	1927.0395	1927.0163	12.0	0	54	0.00021	1	13631
	R.VENQENVSNLVIEDTELK.Q	U	1		1037.0306	2072.0467	2072.0273	9.37	0	21	0.68	1	14559
	K.AGAAPYVQAFDSLLAGPVAEYLK.I	U	1		1176.1316	2350.2486	2350.2209	11.8	0	67	1.2e-005	1	16391
	K.AGAAPYVQAFDSLLAGPVAEYLK.I	U	1		784.4249	2350.2528	2350.2209	13.6	0	(15)	1.6	1	16392
	K.ELSGLPSGPSAGSGPPPPPPGPPPPPVSTSSGSDESASR.S	U	1		898.4482	3589.7639	3589.7173	13.0	0	42	0.0029	1	20644
	K.ELSGLPSGPSAGSGPPPPPPGPPPPPVSTSSGSDESASR.S	U	1		1197.5953	3589.7642	3589.7173	13.1	0	(18)	0.74	1	20645
sp|P62424|RL7A_HUMAN	RPL7A	60S ribosomal protein L7a OS=Homo sapiens OX=9606 GN=RPL7A PE=1 SV=2	30148	264	19(9)	11(5)	1.31	32%	P62424_uniprot
	Peptide	Unique	Matches	Modification	Observed	Mr(expt)	Mr(calc)	ppm	Miss	Score	Expect	Rank	Query
	K.LVEAIR.T	U	5		350.7247	699.4348	699.4279	9.93	0	43	0.0034	1	7
	K.VAPAPAVVK.K	U	1		426.2759	850.5373	850.5276	11.3	0	52	6.6e-005	1	959
	R.HWGGNVLGPK.S	U	1		532.7924	1063.5702	1063.5563	13.0	0	27	0.19	1	3210
	K.KVVNPLFEK.R	U	1		537.3274	1072.6402	1072.6281	11.3	1	7	5	1	3314
	K.NFGIGQDIQPK.R	U	1		608.8268	1215.6391	1215.6248	11.8	0	39	0.011	1	5312
	R.RHWGGNVLGPK.S	U	1		407.5645	1219.6718	1219.6574	11.8	1	4	23	1	5358
	R.AGVNTVTTLVENK.K	U	2		673.3787	1344.7428	1344.7249	13.3	0	66	1.6e-005	1	7160
	R.TNYNDRYDEIR.R	U	1		729.8409	1457.6672	1457.6535	9.41	1	(11)	4.1	1	8857
	R.TNYNDRYDEIR.R	U	2		486.8977	1457.6712	1457.6535	12.1	1	17	0.91	1	8858
	R.AGVNTVTTLVENKK.A	U	1		491.9527	1472.8363	1472.8199	11.1	1	26	0.095	1	9058
	K.VPPAINQFTQALDR.Q	U	1		523.9586	1568.8539	1568.8311	14.5	0	(22)	0.38	1	10155
	K.VPPAINQFTQALDR.Q	U	1		785.4344	1568.8542	1568.8311	14.8	0	29	0.077	1	10156
	R.LKVPPAINQFTQALDR.Q	U	1		604.3508	1810.0307	1810.0101	11.4	1	59	3e-005	1	12673
tr|F8VPD4|F8VPD4_HUMAN	CAD	CAD protein OS=Homo sapiens OX=9606 GN=CAD PE=1 SV=1	238097	254	19(10)	15(9)	0.15	7%	F8VPD4_uniprot
	Peptide	Unique	Matches	Modification	Observed	Mr(expt)	Mr(calc)	ppm	Miss	Score	Expect	Rank	Query
	R.YVAPPSLR.M	U	2		451.7629	901.5112	901.5021	10.1	0	20	2	1	1387
	R.LGYPVLVR.A	U	2		458.7904	915.5663	915.5542	13.3	0	56	4.7e-005	1	1527
	K.VPQFSFSR.L	U	1		484.2594	966.5042	966.4923	12.3	0	12	3	1	2041
	R.ILALDCGLK.Y	U	3		501.7908	1001.5670	1001.5579	9.04	0	5	21	1	2462
	K.SVGEVMGIGR.S	U	1		502.7686	1003.5227	1003.5121	10.6	0	30	0.099	1	2486
	R.ELSDLESAR.Q	U	1		510.2570	1018.4995	1018.4931	6.36	0	5	19	2	2636
	R.LSLDDLLQR.L		1		536.8080	1071.6015	1071.5924	8.51	0	40	0.008	1	3302
	R.QELGICPAVK.Q	U	1		557.8055	1113.5965	1113.5852	10.2	0	13	3.2	1	3908
	K.LALGIPLPELR.N	U	1		596.3844	1190.7542	1190.7387	13.1	0	37	0.0013	1	4996
	R.HPQPGAVELAAK.H	U	1		609.3403	1216.6661	1216.6564	7.98	0	54	0.00031	1	5325
	K.TLGVDLVALATR.V	U	1		614.8743	1227.7341	1227.7187	12.6	0	67	6.5e-006	1	5451
	R.TPHVLVLGSGVYR.I	U	1		466.6082	1396.8026	1396.7827	14.3	0	43	0.0015	1	7995
	R.IIAHAQLLEQHR.G	U	1		476.9459	1427.8158	1427.7997	11.3	0	43	0.0024	1	8431
	R.VLGTSPEAIDSAENR.F	U	1		779.8988	1557.7830	1557.7634	12.6	0	46	0.002	1	10053
	R.MAEIGEHVAPSEAANSLEQAQAAAER.L	U	1		894.1034	2679.2883	2679.2558	12.2	0	56	0.00016	1	17952
tr|E9KL35|E9KL35_HUMAN		Epididymis tissue sperm binding protein Li 3a OS=Homo sapiens OX=9606 PE=1 SV=1	35511	254	20(8)	13(7)	1.44	40%	E9KL35_uniprot
	Peptide	Unique	Matches	Modification	Observed	Mr(expt)	Mr(calc)	ppm	Miss	Score	Expect	Rank	Query
	K.TIIMWK.L	U	1		396.2328	790.4510	790.4411	12.5	0	22	0.24	1	450
	K.IWDLEGK.I	U	2		430.7352	859.4558	859.4440	13.8	0	28	0.36	1	1012
	K.VWNLANCK.L	U	1		502.7576	1003.5007	1003.4909	9.75	0	41	0.0072	1	2483
	R.DKTIIMWK.L	U	1		517.7963	1033.5780	1033.5630	14.5	1	26	0.16	1	2835
	R.VWQVTIGTR.-	U	1		530.3079	1058.6012	1058.5873	13.1	0	28	0.086	1	3149
	K.LWNTLGVCK.Y	U	1		545.7958	1089.5770	1089.5641	11.8	0	63	4.4e-005	1	3542
	R.DETNYGIPQR.A	U	2		596.7906	1191.5666	1191.5520	12.3	0	39	0.0091	1	5000
	R.LWDLTTGTTTR.R	U	2		632.8385	1263.6624	1263.6459	13.1	0	54	0.00038	1	5992
	R.YWLCAATGPSIK.I	U	1		683.8519	1365.6892	1365.6751	10.3	0	47	0.0014	1	7520
	K.LTRDETNYGIPQR.A	U	1		781.9049	1561.7951	1561.7849	6.59	1	(9)	10	1	10093
	K.LTRDETNYGIPQR.A	U	2		521.6082	1561.8028	1561.7849	11.5	1	24	0.32	1	10095
	K.IIVDELKQEVISTSSK.A	U	1		597.0089	1788.0047	1787.9880	9.34	1	10	3.4	1	12489
	K.YTVQDESHSEWVSCVR.F	U	2		661.3012	1980.8818	1980.8636	9.19	0	46	0.0039	1	13960
	K.YTVQDESHSEWVSCVR.F	U	1		991.4523	1980.8900	1980.8636	13.3	0	(30)	0.16	1	13962
	K.HLYTLDGGDIINALCFSPNR.Y	U	1		759.3859	2275.1360	2275.1055	13.4	0	67	1.7e-005	1	15959
tr|Q6NVC0|Q6NVC0_HUMAN	SLC25A5	ADP/ATP translocase (Fragment) OS=Homo sapiens OX=9606 GN=SLC25A5 PE=2 SV=1	35499	244	23(14)	13(10)	1.92	39%	Q6NVC0_uniprot
	Peptide	Unique	Matches	Modification	Observed	Mr(expt)	Mr(calc)	ppm	Miss	Score	Expect	Rank	Query
	K.TAVAPIER.V		1		428.7524	855.4903	855.4814	10.4	0	58	7.9e-005	1	988
	R.GNLANVIR.Y		2		428.7593	855.5041	855.4926	13.4	0	49	0.00048	1	990
	R.GLGDCLVK.I		2		431.2321	860.4496	860.4426	8.10	0	26	0.22	1	1019
	K.GAWSNVLR.G		2		451.7513	901.4881	901.4770	12.3	0	39	0.042	1	1384
	K.EQGVLSFWR.G		3		561.2953	1120.5761	1120.5665	8.57	0	34	0.03	1	4022
	K.QIFLGGVDKR.T	U	1		378.2249	1131.6527	1131.6400	11.2	1	26	0.098	1	4190
	K.LLLQVQHASK.Q		2		379.5683	1135.6830	1135.6713	10.3	0	(32)	0.0096	1	4259
	K.LLLQVQHASK.Q		2		568.8490	1135.6834	1135.6713	10.7	0	43	0.00077	1	4260
	R.AAYFGIYDTAK.G	U	2		610.3102	1218.6059	1218.5921	11.4	0	23	0.35	1	5338
	K.DFLAGGVAAAISK.T	U	2		610.3450	1218.6754	1218.6608	11.9	0	56	0.00013	1	5344
	R.YFPTQALNFAFK.D		1		723.8844	1445.7542	1445.7343	13.8	0	50	0.00089	1	8703
	K.GTDI->M<-YTGTLDCWR.K	U	1	Oxidation (M)	852.8798	1703.7451	1703.7284	9.82	0	32	0.012	1	11577
	R.GMGGAFVLVLYDEIKK.Y		1		580.6576	1738.9509	1738.9328	10.5	1	38	0.0087	1	12008
	R.KGTDI->M<-YTGTLDCWR.K	U	1	Oxidation (M)	611.6227	1831.8464	1831.8233	12.6	1	31	0.035	1	12859
sp|P49411|EFTU_HUMAN	TUFM	Elongation factor Tu, mitochondrial OS=Homo sapiens OX=9606 GN=TUFM PE=1 SV=2	49852	239	24(9)	13(6)	0.57	32%	P49411_uniprot
	Peptide	Unique	Matches	Modification	Observed	Mr(expt)	Mr(calc)	ppm	Miss	Score	Expect	Rank	Query
	K.FNLILR.Q	U	1		388.2490	774.4835	774.4752	10.7	0	56	5.8e-005	1	328
	-.MAAATLLR.A	U	1		423.7520	845.4895	845.4793	12.1	0	3	29	4	920
	R.EHLLLAR.Q	U	1		426.2628	850.5110	850.5025	10.0	0	14	0.65	1	954
	K.TTLTAAITK.I	U	1		460.2830	918.5515	918.5386	14.0	0	20	0.3	1	1558
	R.GTVVTGTLER.G	U	3		516.7929	1031.5713	1031.5611	9.82	0	39	0.0091	1	2808
	K.VEAQVYILSK.E	U	1		575.3209	1148.6273	1148.6441	-14.64	0	17	1.2	2	4430
	R.AEAGDNLGALVR.G	U	5		593.3211	1184.6277	1184.6149	10.8	0	73	9.2e-006	1	4903
	K.ILAEGGGAKFKK.Y	U	1		609.8661	1217.7176	1217.7132	3.65	2	2	16	2	5334
	R.TVVTGIEMFHK.S	U	2		421.2301	1260.6684	1260.6537	11.7	0	23	0.37	1	5923
	R.TVVTGIE->M<-FHK.S	U	1	Oxidation (M)	639.3385	1276.6624	1276.6486	10.9	0	(23)	0.43	1	6190
	R.TVVTGIE->M<-FHK.S	U	1	Oxidation (M)	426.5622	1276.6647	1276.6486	12.7	0	(15)	2.2	1	6191
	R.QIGVEHVVVYVNK.A	U	1		495.2855	1482.8346	1482.8195	10.2	0	19	0.62	1	9178
	K.LLDAVDTYIPVPAR.D	U	1		771.9402	1541.8659	1541.8453	13.4	0	59	5.8e-005	1	9872
	R.GITINAAHVEYSTAAR.H	U	2		837.4412	1672.8678	1672.8533	8.67	0	63	4.3e-005	1	11280
	R.GITINAAHVEYSTAAR.H	U	1		558.6302	1672.8687	1672.8533	9.26	0	(22)	0.48	1	11281
	R.DLEKPFLLPVEAVYSVPGR.G	U	1		710.4031	2128.1876	2128.1568	14.5	0	42	0.0018	1	15034
sp|P06737|PYGL_HUMAN	PYGL	Glycogen phosphorylase, liver form OS=Homo sapiens OX=9606 GN=PYGL PE=1 SV=4	97486	238	27(11)	17(10)	0.49	20%	P06737_uniprot
	Peptide	Unique	Matches	Modification	Observed	Mr(expt)	Mr(calc)	ppm	Miss	Score	Expect	Rank	Query
	R.IVALFPK.D	U	2		394.2622	786.5099	786.5004	12.1	0	36	0.0013	1	418
	R.NLAENISR.V	U	1		458.7515	915.4885	915.4774	12.2	0	19	1.6	1	1520
	R.APNDFNLR.D	U	1		473.7462	945.4778	945.4668	11.7	0	42	0.0076	1	1846
	K.ISLSNESNK.V	U	2		496.2619	990.5092	990.4982	11.1	0	6	18	3	2332
	K.VIFLENYR.V	U	1		527.2964	1052.5782	1052.5655	12.1	0	36	0.012	1	3071
	R.IDDVAALDKK.G	U	3		544.2986	1086.5827	1086.5921	-8.58	1	(1)	85	2	3490
	R.IDDVAALDKK.G	U	4		363.2075	1086.6006	1086.5921	7.89	1	16	2.5	1	3496
	R.GIVGVENVAELK.K	U	1		614.3598	1226.7050	1226.6870	14.7	0	31	0.045	1	5436
	K.FSQFLETEYK.V	U	1		646.3211	1290.6277	1290.6132	11.2	0	49	0.00084	1	6384
	R.DYYFALAHTVR.D	U	1		452.5679	1354.6819	1354.6670	11.0	0	27	0.13	1	7318
	R.DYYFALAHTVR.D	U	1		678.3499	1354.6853	1354.6670	13.5	0	(26)	0.16	1	7319
	R.GIVGVENVAELKK.S	U	1		678.4048	1354.7950	1354.7820	9.62	1	25	0.11	1	7324
	R.HLEIIYEINQK.H	U	1		467.2638	1398.7697	1398.7507	13.6	0	24	0.27	1	8028
	K.LHSFLGDDVFLR.E	U	1		473.5888	1417.7445	1417.7354	6.42	0	27	0.15	1	8268
	R.VLYPNDNFFEGK.E	U	2		721.8592	1441.7039	1441.6878	11.2	0	41	0.0052	1	8635
	R.IFVDIEKLPWSK.A	U	1		492.2884	1473.8434	1473.8231	13.8	1	36	0.0081	1	9066
	R.DFNVGDYIQAVLDR.N	U	1		812.9111	1623.8077	1623.7893	11.3	0	89	8.3e-008	1	10830
	K.IRDGWQVEEADDWLR.Y	U	1		629.9785	1886.9137	1886.8911	12.0	1	48	0.0011	1	13332
	R.LKQEYFVVAATLQDIIR.R	U	1		669.7217	2006.1434	2006.1200	11.6	1	50	0.0002	1	14157
tr|B7Z2Z8|B7Z2Z8_HUMAN		T-complex protein 1 subunit delta OS=Homo sapiens OX=9606 PE=2 SV=1	52781	231	22(9)	14(7)	0.72	33%	B7Z2Z8_uniprot
	Peptide	Unique	Matches	Modification	Observed	Mr(expt)	Mr(calc)	ppm	Miss	Score	Expect	Rank	Query
	R.LTEYSR.T	U	1		384.6937	767.3729	767.3813	-11.00	0	1	26	8	291
	K.TVTIVVR.G	U	1		394.2595	786.5044	786.4964	10.3	0	41	0.002	1	416
	R.MLVELSK.A	U	1		410.2405	818.4663	818.4572	11.2	0	4	38	5	676
	K.IDDVVNTR.-	U	1		466.2508	930.4870	930.4771	10.6	0	2	65	5	1685
	K.LVIEEAER.S	U	2		479.7696	957.5246	957.5131	12.0	0	34	0.038	1	1965
	K.TGCNVLLIQK.S	U	1		573.3284	1144.6422	1144.6274	12.9	0	12	3.4	1	4374
	R.SIHDALCVIR.C	U	3		395.2177	1182.6314	1182.6179	11.4	0	(24)	0.19	1	4866
	R.SIHDALCVIR.C	U	1		592.3233	1182.6320	1182.6179	11.9	0	27	0.097	1	4867
	K.LLKITGCASPGK.T	U	1		622.8553	1243.6960	1243.6958	0.16	1	3	30	3	5709
	K.LLKITGCASPGK.T	U	1		415.5762	1243.7068	1243.6958	8.80	1	(3)	30	4	5711
	R.TLSGMESYCVR.A	U	1		651.8005	1301.5865	1301.5744	9.32	0	(18)	0.44	1	6516
	R.TLSG->M<-ESYCVR.A	U	1	Oxidation (M)	659.7985	1317.5825	1317.5693	9.99	0	44	0.0027	1	6769
	K.IGLIQFCLSAPK.T	U	1		673.8881	1345.7617	1345.7428	14.0	0	56	0.00013	1	7178
	R.DALSDLALHFLNK.M	U	1		486.2702	1455.7889	1455.7722	11.5	0	(39)	0.042	1	8842
	R.DALSDLALHFLNK.M	U	1		728.9024	1455.7902	1455.7722	12.4	0	52	0.0022	1	8843
	K.GIHPTIISESFQK.A	U	1		486.2712	1455.7919	1455.7722	13.5	0	5	1.2e+002	1	8844
	R.ALIAGGGAPEIELALR.L	U	2		775.9550	1549.8955	1549.8828	8.22	0	67	6e-006	1	9970
	R.AFADAMEVIPSTLAENAGLNPISTVTELR.N	U	1		1010.8652	3029.5739	3029.5379	11.9	0	49	0.00044	1	19500
tr|A0A5C2GJP7|A0A5C2GJP7_HUMAN		IG c399_light_IGKV2D-29_IGKJ3 (Fragment) OS=Homo sapiens OX=9606 PE=2 SV=1	12552	231	22(17)	3(2)	0.62	16%	A0A5C2GJP7_uniprot
	Peptide	Unique	Matches	Modification	Observed	Mr(expt)	Mr(calc)	ppm	Miss	Score	Expect	Rank	Query
	R.FSGVPDR.F		19		389.2006	776.3866	776.3817	6.33	0	48	0.0012	1	335
	K.RFSGVPDR.F		1		467.2539	932.4933	932.4828	11.2	1	2	45	2	1699
	R.GSGSGTDFTLK.I	U	2		535.2672	1068.5199	1068.5088	10.4	0	57	9.5e-005	1	3267
tr|C9JNW5|C9JNW5_HUMAN	RPL24	60S ribosomal protein L24 OS=Homo sapiens OX=9606 GN=RPL24 PE=1 SV=1	17646	230	8(7)	4(3)	1.40	25%	C9JNW5_uniprot
	Peptide	Unique	Matches	Modification	Observed	Mr(expt)	Mr(calc)	ppm	Miss	Score	Expect	Rank	Query
	K.CESAFLSK.R	U	1		471.2284	940.4422	940.4324	10.4	0	29	0.053	1	1790
	K.VFQFLNAK.C	U	1		483.7785	965.5425	965.5334	9.38	0	26	0.12	1	2035
	R->.<-QINWTVLYR.R	U	1	Gln->pyro-Glu (N-term Q)	588.3201	1174.6257	1174.6135	10.4	0	(38)	0.014	1	4773
	R.QINWTVLYR.R	U	2		596.8354	1191.6562	1191.6400	13.6	0	58	0.00014	1	5007
	R.AITGASLADIMAK.R	U	1		631.3508	1260.6870	1260.6747	9.71	0	77	1.4e-006	1	5926
	R.AITGASLADI->M<-AK.R	U	2	Oxidation (M)	639.3502	1276.6858	1276.6697	12.6	0	(76)	1.8e-006	1	6194
sp|P31930|QCR1_HUMAN	UQCRC1	Cytochrome b-c1 complex subunit 1, mitochondrial OS=Homo sapiens OX=9606 GN=UQCRC1 PE=1 SV=3	53297	224	11(6)	7(4)	0.27	18%	P31930_uniprot
	Peptide	Unique	Matches	Modification	Observed	Mr(expt)	Mr(calc)	ppm	Miss	Score	Expect	Rank	Query
	R.SGMFWLR.F	U	1		448.7323	895.4500	895.4374	14.0	0	(12)	3.1	1	1307
	R.SG->M<-FWLR.F	U	1	Oxidation (M)	456.7287	911.4429	911.4324	11.6	0	27	0.061	1	1462
	R.IAEVDASVVR.E	U	2		529.7999	1057.5853	1057.5768	8.08	0	61	6.9e-005	1	3138
	R.RIPLAEWESR.I	U	1		419.5677	1255.6814	1255.6673	11.3	1	29	0.082	1	5862
	R.LCTSATESEVAR.G	U	2		662.3175	1322.6204	1322.6136	5.16	0	89	7e-008	1	6861
	R.ADLTEYLSTHYK.A	U	1		480.9111	1439.7116	1439.6932	12.7	0	30	0.066	1	8590
	R.NALVSHLDGTTPVCEDIGR.S	U	1		685.3453	2053.0142	2052.9899	11.8	0	34	0.026	1	14453
	R.MVLAAAGGVEHQQLLDLAQK.H	U	1		698.0535	2091.1388	2091.1146	11.5	0	(17)	0.76	1	14688
	R.->M<-VLAAAGGVEHQQLLDLAQK.H	U	1	Oxidation (M)	703.3850	2107.1332	2107.1096	11.2	0	44	0.0018	1	14787
tr|A8K8U1|A8K8U1_HUMAN		cDNA FLJ77762, highly similar to Homo sapiens cullin-associated and neddylation-dissociated 1 (CAND1), mRNA OS=Homo sapiens OX=9606 PE=2 SV=1	137941	222	18(8)	14(8)	0.23	13%	A8K8U1_uniprot
	Peptide	Unique	Matches	Modification	Observed	Mr(expt)	Mr(calc)	ppm	Miss	Score	Expect	Rank	Query
	R.LVEPLR.A	U	2		363.7324	725.4503	725.4436	9.28	0	42	0.0012	1	85
	R.DISSIGLK.T	U	1		416.7473	831.4801	831.4702	12.0	0	27	0.14	1	798
	R.IGEYLEK.I	U	1		426.2327	850.4508	850.4436	8.52	0	14	3.9	1	949
	K.QSYYSIAK.C	U	1		480.2499	958.4853	958.4760	9.70	0	9	9.1	1	1975
	K.LGTLSALDILIK.N	U	1		628.9026	1255.7906	1255.7751	12.4	0	52	6.5e-005	1	5868
	K.AADIDQEVKER.A	U	1		425.2215	1272.6426	1272.6310	9.13	1	29	0.33	1	6135
	R.TYIQCIAAISR.Q	U	1		648.3497	1294.6849	1294.6703	11.3	0	45	0.0022	1	6442
	R.LSTLCPSAVLQR.L	U	2		672.8772	1343.7398	1343.7231	12.5	0	52	0.00081	1	7147
	K.QEFEKQDELKR.S	U	1		483.9210	1448.7413	1448.7259	10.6	2	8	14	1	8757
	K.ISGSILNELIGLVR.S	U	1		742.4530	1482.8914	1482.8770	9.77	0	79	1.6e-007	1	9180
	K.EGPAVVGQFIQDVK.N	U	1		743.9075	1485.8005	1485.7828	11.9	0	22	0.45	1	9209
	K.SVILEAFSSPSEEVK.S	U	2		811.4263	1620.8380	1620.8246	8.23	0	52	0.00044	1	10806
	R.MLTGPVYSQSTALTHK.Q	U	2		578.6412	1732.9019	1732.8818	11.6	0	33	0.037	1	11927
	K.IDLRPVLGEGVPILASFLR.K	U	1		689.0841	2064.2305	2064.2095	10.2	0	40	0.00029	1	14520
tr|A0A5C2GMG8|A0A5C2GMG8_HUMAN		IG c919_light_IGKV2-24_IGKJ2 (Fragment) OS=Homo sapiens OX=9606 PE=2 SV=1	12425	222	22(17)	3(2)	0.63	14%	A0A5C2GMG8_uniprot
	Peptide	Unique	Matches	Modification	Observed	Mr(expt)	Mr(calc)	ppm	Miss	Score	Expect	Rank	Query
	R.FSGVPDR.F		19		389.2006	776.3866	776.3817	6.33	0	48	0.0012	1	335
	R.LLIYRISNR.F	U	2		574.3527	1146.6908	1146.6873	3.04	1	41	0.0013	1	4396
	R.ISNRFSGVPDR.F		1		416.5574	1246.6503	1246.6418	6.80	1	11	9.8	1	5740
tr|A0A087X0X3|A0A087X0X3_HUMAN	HNRNPM	Heterogeneous nuclear ribonucleoprotein M OS=Homo sapiens OX=9606 GN=HNRNPM PE=1 SV=1	77746	220	16(8)	12(6)	0.34	20%	A0A087X0X3_uniprot
	Peptide	Unique	Matches	Modification	Observed	Mr(expt)	Mr(calc)	ppm	Miss	Score	Expect	Rank	Query
	K.LSGREIDVR.I	U	1		522.7935	1043.5724	1043.5723	0.02	1	2	61	1	2948
	R.FEPYANPTK.R	U	1		533.7592	1065.5039	1065.5131	-8.64	0	17	0.98	1	3232
	R.INEILSNALK.R	U	2		557.8329	1113.6512	1113.6393	10.7	0	44	0.0022	1	3916
	R.MGAG->M<-GFGLER.M	U	1	Oxidation (M)	571.2662	1140.5178	1140.5056	10.7	0	45	0.001	1	4310
	R.MVPAG->M<-GAGLER.M	U	1	Oxidation (M)	602.7993	1203.5841	1203.5740	8.38	0	(7)	12	1	5154
	R.->M<-VPAG->M<-GAGLER.M	U	1	2 Oxidation (M)	610.7989	1219.5833	1219.5689	11.8	0	16	3.7	1	5351
	R.AFITNIPFDVK.W	U	1		632.8550	1263.6955	1263.6863	7.28	0	31	0.038	1	5996
	K.QGGGGGGGSVPGIER.M	U	1		642.8255	1283.6364	1283.6219	11.4	0	99	7.3e-009	1	6282
	R.->M<-GLA->M<-GGGGGASFDR.A		1	2 Oxidation (M)	708.3156	1414.6167	1414.5970	13.9	0	24	0.095	1	8236
	K.LKEVFSMAGVVVR.A	U	1		478.9496	1433.8269	1433.8065	14.3	1	9	3.8	1	8502
	R.MGPA->M<-GPALGAGIER.M		1	Oxidation (M)	722.3637	1442.7127	1442.7010	8.15	0	(28)	0.1	1	8654
	R.->M<-GPA->M<-GPALGAGIER.M		1	2 Oxidation (M)	730.3607	1458.7068	1458.6959	7.45	0	59	0.00025	1	8869
	R.GGNRFEPYANPTKR.Y	U	1		536.2808	1605.8205	1605.8012	12.0	2	7	28	1	10596
	R.GNFGGSFAGSFGGAGGHAPGVAR.K		2		678.9982	2033.9727	2033.9457	13.3	0	60	7.7e-005	1	14353
tr|Q2TU64|Q2TU64_HUMAN		T-complex protein 1 subunit gamma OS=Homo sapiens OX=9606 PE=2 SV=1	61110	220	27(9)	17(7)	0.60	27%	Q2TU64_uniprot
	Peptide	Unique	Matches	Modification	Observed	Mr(expt)	Mr(calc)	ppm	Miss	Score	Expect	Rank	Query
	R.LLTSLR.A	U	1		351.7332	701.4518	701.4436	11.8	0	33	0.03	1	17
	R.ANITAIR.R	U	2		379.7342	757.4539	757.4446	12.3	0	34	0.036	1	217
	K.TIADIIR.T	U	2		401.2493	800.4840	800.4756	10.5	0	25	0.26	1	523
	K.ACTILLR.G	U	1		423.7520	845.4895	845.4793	12.1	0	27	0.14	1	920
	K.EILSEVER.N	U	1		487.7655	973.5164	973.5080	8.62	0	26	0.23	1	2124
	R.IDDIVSGHK.K	U	1		492.2665	982.5185	982.5084	10.3	0	8	7.7	1	2207
	R.IVSRPEELR.E	U	1		549.8170	1097.6195	1097.6193	0.19	0	4	18	2	3652
	K.ALDDMISTLK.K	U	1		553.7949	1105.5753	1105.5689	5.78	0	3	43	1	3807
	R.AVAQALEVIPR.T	U	2		583.8565	1165.6983	1165.6819	14.1	0	63	1e-005	1	4673
	K.TAVETAVLLLR.I	U	1		593.3686	1184.7226	1184.7129	8.25	0	45	0.00055	1	4911
	K.ALDDMISTLKK.I	U	1		412.2335	1233.6788	1233.6638	12.1	1	15	2.1	1	5568
	R.NLQDA->M<-QVCR.N	U	1	Oxidation (M)	625.7907	1249.5667	1249.5543	9.93	0	54	0.00014	1	5774
	R.IVLLDSSLEYK.K	U	3		640.3690	1278.7235	1278.7071	12.8	0	51	0.00034	1	6227
	R.KALDDMISTLKK.I	U	1		454.9330	1361.7771	1361.7588	13.4	2	2	38	1	7477
	K.GISDLAQHYLMR.A	U	1		468.5802	1402.7187	1402.7027	11.4	0	57	0.00017	1	8070
	K.GISDLAQHYLMR.A	U	1		702.3671	1402.7196	1402.7027	12.0	0	(30)	0.092	1	8071
	K.GISDLAQHYL->M<-R.A	U	2	Oxidation (M)	473.9113	1418.7119	1418.6976	10.1	0	(27)	0.16	1	8288
	K.GISDLAQHYL->M<-R.A	U	1	Oxidation (M)	710.3653	1418.7160	1418.6976	13.0	0	(24)	0.29	1	8291
	K.IPGGIIEDSCVLR.G	U	2		714.8887	1427.7629	1427.7442	13.1	0	12	5.4	1	8426
	K.KGESQTDIEITREEDFTR.I	U	1		539.2695	2153.0488	2153.0236	11.7	2	23	0.31	1	15217
tr|Q6FHP5|Q6FHP5_HUMAN	PHB	Prohibitin (Fragment) OS=Homo sapiens OX=9606 GN=PHB PE=2 SV=1	29871	216	14(7)	9(5)	1.33	33%	Q6FHP5_uniprot
	Peptide	Unique	Matches	Modification	Observed	Mr(expt)	Mr(calc)	ppm	Miss	Score	Expect	Rank	Query
	R.AVIFDR.F	U	1		360.7087	719.4029	719.3966	8.68	0	28	0.22	1	50
	R.NVPVITGSK.D	U	2		457.7744	913.5342	913.5233	12.0	0	32	0.052	1	1494
	K.EFTEAVEAK.Q	U	1		512.2590	1022.5034	1022.4920	11.1	0	34	0.024	1	2681
	R.QVSDDLTER.V	U	1		531.7601	1061.5057	1061.4989	6.40	0	28	0.1	1	3184
	R.FDAGELITQR.E	U	1		575.3059	1148.5973	1148.5826	12.8	0	55	0.00024	1	4423
	K.DLQNVNITLR.I	U	1		593.3387	1184.6628	1184.6513	9.70	0	45	0.0019	1	4907
	R.ILFRPVASQLPR.I	U	2		466.2922	1395.8547	1395.8350	14.1	0	27	0.026	1	7991
	R.IFTSIGEDYDER.V	U	4		722.8427	1443.6707	1443.6518	13.1	0	67	7.9e-006	1	8670
	R.KLEAAEDIAYQLSR.S	U	1		536.2908	1605.8505	1605.8362	8.91	1	25	0.25	1	10597
tr|A0A024RBK3|A0A024RBK3_HUMAN	RPL6	60S ribosomal protein L6 OS=Homo sapiens OX=9606 GN=RPL6 PE=3 SV=1	32765	212	22(12)	15(9)	1.89	42%	A0A024RBK3_uniprot
	Peptide	Unique	Matches	Modification	Observed	Mr(expt)	Mr(calc)	ppm	Miss	Score	Expect	Rank	Query
	K.RVVFLK.Q	U	1		381.2583	760.5020	760.4959	8.03	1	9	0.4	2	240
	K.IDISNVK.I	U	1		394.7342	787.4538	787.4440	12.5	0	13	4.7	1	423
	K.FVIATSTK.I	U	1		433.7580	865.5014	865.4909	12.1	0	54	0.00019	1	1060
	K.YEITEQR.K	U	1		469.7377	937.4609	937.4505	11.1	0	43	0.0066	1	1753
	K.AVDSQILPK.I	U	2		485.7860	969.5574	969.5495	8.17	0	9	6.5	1	2078
	K.HLTDAYFK.K	U	1		497.7594	993.5042	993.4920	12.3	0	11	5	1	2361
	R.YYPTEDVPR.K	U	2		570.2785	1138.5424	1138.5295	11.4	0	41	0.0041	1	4278
	K.AIPQLQGYLR.S	U	2		579.8428	1157.6710	1157.6557	13.2	0	35	0.018	1	4556
	K.EKYEITEQR.K	U	1		598.3071	1194.5997	1194.5880	9.78	1	16	1.3	1	5052
	K.EKYEITEQR.K	U	1		399.2076	1194.6011	1194.5880	10.9	1	(8)	9.9	1	5053
	R.YYPTEDVPRK.L	U	1		423.2205	1266.6396	1266.6244	11.9	1	25	0.24	1	6033
	R.HQEGEIFDTEK.E	U	1		666.8136	1331.6126	1331.5994	9.99	0	32	0.032	1	6985
	R.SVFALTNGIYPHK.L	U	1		482.9361	1445.7864	1445.7667	13.6	0	31	0.052	1	8706
	R.ASITPGTILIILTGR.H	U	1		509.3194	1524.9363	1524.9239	8.11	0	35	0.0014	1	9683
	K.QLASGLLLVTGPLVLNR.V	U	1		588.7022	1763.0848	1763.0669	10.2	0	44	0.0001	1	12232
	R.HQEGEIFDTEKEKYEITEQR.K	U	1		502.6464	2508.1956	2508.1768	7.48	2	(9)	9.9	1	17138
	R.HQEGEIFDTEKEKYEITEQR.K	U	2		628.0566	2508.1975	2508.1768	8.23	2	46	0.0019	1	17139
	R.HQEGEIFDTEKEKYEITEQR.K	U	1		837.0745	2508.2017	2508.1768	9.93	2	(34)	0.029	1	17141
tr|A0A024R3T8|A0A024R3T8_HUMAN	PARP1	Poly [ADP-ribose] polymerase OS=Homo sapiens OX=9606 GN=PARP1 PE=3 SV=1	113811	211	24(9)	18(8)	0.25	18%	A0A024R3T8_uniprot
	Peptide	Unique	Matches	Modification	Observed	Mr(expt)	Mr(calc)	ppm	Miss	Score	Expect	Rank	Query
	R.EISYLK.K	U	1		376.7169	751.4192	751.4116	10.1	0	12	1.8	1	193
	K.EWVTPK.E	U	1		380.2100	758.4054	758.3963	12.1	0	2	37	4	232
	K.LTVNPGTK.S	U	1		415.2370	828.4594	828.4705	-13.44	0	2	50	4	762
	R.LLWHGSR.T	U	1		434.7477	867.4809	867.4715	10.8	0	25	0.14	1	1073
	K.AEPVEVVAPR.G	U	1		533.8033	1065.5921	1065.5818	9.65	0	49	0.00063	1	3237
	K.GIYFADMVSK.S	U	1		565.7854	1129.5562	1129.5478	7.50	0	24	0.26	1	4134
	K.LQLLEDDKENR.Y	U	1		686.8655	1371.7165	1371.6994	12.5	1	35	0.025	1	7583
	R.TTNFAGILSQGLR.I	U	1		689.3843	1376.7540	1376.7412	9.30	0	56	0.00018	1	7657
	K->.<-QQVPSGESAILDR.V	U	1	Gln->pyro-Glu (N-term Q)	691.8569	1381.6992	1381.6838	11.2	0	(28)	0.12	1	7754
	K.QQVPSGESAILDR.V	U	2		700.3722	1398.7298	1398.7103	14.0	0	66	1.6e-005	1	8024
	R.FYTLIPHDFGMK.K	U	1		490.2514	1467.7325	1467.7221	7.09	0	24	0.28	1	9004
	R.FYTLIPHDFG->M<-K.K	U	1	Oxidation (M)	495.5856	1483.7350	1483.7170	12.1	0	(9)	9.4	1	9184
	K.KPPLLNNADSVQAK.V	U	1		498.9536	1493.8390	1493.8202	12.6	0	39	0.0048	1	9312
	K.VVDRDSEEAEIIR.K	U	1		765.8984	1529.7822	1529.7685	8.95	1	(14)	3.4	1	9724
	K.VVDRDSEEAEIIR.K	U	1		510.9355	1529.7846	1529.7685	10.5	1	33	0.052	1	9725
	R.IAPPEAPVTGYMFGK.G	U	1		526.6128	1576.8167	1576.7959	13.2	0	(10)	7.9	1	10268
	R.IAPPEAPVTGY->M<-FGK.G	U	1	Oxidation (M)	797.4139	1592.8132	1592.7909	14.0	0	23	0.41	1	10457
	R.IAPPEAPVTGY->M<-FGK.G	U	1	Oxidation (M)	531.9454	1592.8145	1592.7909	14.8	0	(22)	0.52	1	10458
	R.VVSEDFLQDVSASTK.S	U	1		812.9155	1623.8164	1623.7992	10.6	0	74	3.2e-006	1	10831
	K.VVDRDSEEAEIIRK.Y	U	1		553.6357	1657.8854	1657.8635	13.2	2	7	13	1	11138
	R.EELGFRPEYSASQLK.G	U	1		585.3027	1752.8864	1752.8682	10.3	0	2	41	1	12135
	K.NREELGFRPEYSASQLK.G	U	1		506.7666	2023.0374	2023.0123	12.4	1	4	31	1	14280
	K.SLQELFLAHILSPWGAEVK.A	U	1		713.4014	2137.1823	2137.1572	11.8	0	33	0.017	1	15117
tr|A0A0A0MSI0|A0A0A0MSI0_HUMAN	PRDX1	Peroxiredoxin-1 (Fragment) OS=Homo sapiens OX=9606 GN=PRDX1 PE=1 SV=1	19135	207	21(10)	9(6)	2.12	60%	A0A0A0MSI0_uniprot
	Peptide	Unique	Matches	Modification	Observed	Mr(expt)	Mr(calc)	ppm	Miss	Score	Expect	Rank	Query
	K.ADEGISFR.G	U	1		447.7233	893.4321	893.4243	8.76	0	46	0.0015	1	1282
	K.DISLSDYK.G	U	1		470.7396	939.4646	939.4549	10.3	0	13	2.2	1	1781
	K.IGHPAPNFK.A	U	1		490.7744	979.5342	979.5239	10.5	0	7	10	1	2185
	R.TIAQDYGVLK.A	U	3		554.3121	1106.6097	1106.5972	11.3	0	40	0.0083	1	3821
	K.ATAVMPDGQFK.D	U	2		582.7911	1163.5676	1163.5645	2.67	0	(19)	1.1	1	4639
	K.ATAV->M<-PDGQFK.D	U	4	Oxidation (M)	590.7933	1179.5721	1179.5594	10.8	0	32	0.044	1	4844
	R.LVQAFQFTDK.H	U	2		598.8265	1195.6384	1195.6237	12.3	0	38	0.0084	1	5063
	R.QITVNDLPVGR.S		1		404.5676	1210.6809	1210.6670	11.5	0	(7)	9.3	2	5249
	R.QITVNDLPVGR.S		2		606.3486	1210.6827	1210.6670	13.0	0	58	7.2e-005	1	5251
	R.GLFIIDDKGILR.Q		2		453.9416	1358.8029	1358.7922	7.92	1	46	0.00046	1	7412
	R.GLFIIDDKGILR.Q		1		680.4092	1358.8039	1358.7922	8.65	1	(44)	0.00069	1	7413
	K.LNCQVIGASVDSHFCHLAWVNTPK.K	U	1		689.0960	2752.3547	2752.3214	12.1	0	1	63	1	18303
tr|B2R491|B2R491_HUMAN	RPS4X	40S ribosomal protein S4 OS=Homo sapiens OX=9606 GN=RPS4X PE=2 SV=1	29807	207	24(10)	17(8)	1.59	46%	B2R491_uniprot
	Peptide	Unique	Matches	Modification	Observed	Mr(expt)	Mr(calc)	ppm	Miss	Score	Expect	Rank	Query
	K.ITDFIK.F	U	2		368.7190	735.4234	735.4167	9.17	0	26	0.083	1	131
	R.LIYDTK.G	U	3		376.7178	751.4210	751.4116	12.5	0	30	0.022	1	195
	R.IGVITNR.E	U	1		386.7426	771.4706	771.4603	13.4	0	47	0.0021	1	312
	R.LTIAEER.D	U	2		416.2370	830.4595	830.4498	11.7	0	54	0.0005	1	785
	R.YPDPLIK.V	U	1		423.2449	844.4752	844.4694	6.81	0	7	22	1	902
	R.LIYDTKGR.F	U	1		483.2747	964.5349	964.5342	0.81	1	0	50	3	2026
	R.LSNIFVIGK.G	U	1		495.8064	989.5982	989.5910	7.31	0	55	6.7e-005	1	2327
	R.LTIAEERDK.R	U	1		537.7861	1073.5576	1073.5717	-13.10	1	0	96	5	3321
	K.YALTGDEVKK.I		1		375.2075	1122.6007	1122.5921	7.71	1	3	31	1	4053
	K.GNKPWISLPR.G	U	2		389.8977	1166.6712	1166.6560	13.0	0	21	0.28	1	4682
	K.GIPHLVTHDAR.T		1		405.8953	1214.6640	1214.6520	9.83	0	(16)	2	1	5302
	K.GIPHLVTHDAR.T		1		608.3412	1214.6679	1214.6520	13.1	0	50	0.00083	1	5303
	R.TIRYPDPLIK.V	U	1		405.9124	1214.7155	1214.7023	10.9	1	15	1.4	1	5304
	R.HPGSFDVVHVK.D		1		407.8882	1220.6429	1220.6302	10.4	0	5	28	1	5376
	R.ECLPLIIFLR.N	U	1		637.3758	1272.7370	1272.7264	8.35	0	38	0.0078	1	6141
	R.ERHPGSFDVVHVK.D		1		377.4548	1505.7901	1505.7739	10.7	1	7	2.1e+002	1	9429
	K.LRECLPLIIFLR.N	U	1		514.9842	1541.9307	1541.9116	12.4	1	34	0.0038	1	9873
	K.FDTGNLCMVTGGANLGR.I	U	1		891.9271	1781.8396	1781.8189	11.6	0	(40)	0.0072	1	12426
	K.FDTGNLC->M<-VTGGANLGR.I	U	1	Oxidation (M)	899.9193	1797.8241	1797.8138	5.70	0	77	8.7e-007	1	12590
tr|A0A804HI40|A0A804HI40_HUMAN	LRPPRC	Leucine-rich PPR motif-containing protein, mitochondrial OS=Homo sapiens OX=9606 GN=LRPPRC PE=1 SV=1	154798	207	12(6)	11(6)	0.16	8%	A0A804HI40_uniprot
	Peptide	Unique	Matches	Modification	Observed	Mr(expt)	Mr(calc)	ppm	Miss	Score	Expect	Rank	Query
	R.LLPGGPGR.L		1		383.7337	765.4528	765.4497	4.08	0	3	13	8	275
	R.LLAEILR.E	U	2		414.2736	826.5326	826.5276	6.01	0	45	0.00088	1	743
	K.IIETPGIR.A	U	1		449.7759	897.5372	897.5284	9.87	0	2	18	2	1337
	R.LQWFCDR.C	U	1		512.7427	1023.4709	1023.4596	11.0	0	18	0.78	1	2687
	K.LTDYCKKLK.E	U	1		584.8148	1167.6150	1167.6322	-14.72	2	1	1e+002	2	4690
	K.MEEANIQPNR.V	U	1		601.2917	1200.5689	1200.5557	11.1	0	67	1.1e-005	1	5123
	K.TVLDQQQTPSR.L	U	1		636.8375	1271.6605	1271.6470	10.6	0	68	1.3e-005	1	6115
	R.SGGLGGSHALLLLR.S	U	1		450.9391	1349.7955	1349.7779	13.0	0	55	7e-005	1	7256
	K.VIEEQLEPAVEK.I	U	1		692.3792	1382.7439	1382.7293	10.6	0	31	0.04	1	7778
	K.LGAVYDVSHYNALLK.V	U	1		554.9727	1661.8962	1661.8777	11.1	0	11	4.4	1	11177
	R.LIASYCNVGDIEGASK.I	U	1		848.9243	1695.8340	1695.8138	11.9	0	77	1.8e-006	1	11509
sp|P54886|P5CS_HUMAN	ALDH18A1	Delta-1-pyrroline-5-carboxylate synthase OS=Homo sapiens OX=9606 GN=ALDH18A1 PE=1 SV=2	87989	206	16(7)	10(5)	0.34	14%	P54886_uniprot
	Peptide	Unique	Matches	Modification	Observed	Mr(expt)	Mr(calc)	ppm	Miss	Score	Expect	Rank	Query
	R.LAAPLLK.R	U	1		363.2535	724.4925	724.4847	10.7	0	23	0.046	1	80
	K.LNSLAIGLR.Q	U	2		478.8031	955.5916	955.5814	10.7	0	58	4.9e-005	1	1945
	K.MIDLIIPR.G	U	2		485.7967	969.5789	969.5681	11.1	0	15	1.2	1	2082
	K.EMAIPVLEAR.A	U	2		564.8150	1127.6154	1127.6008	13.0	0	24	0.28	1	4115
	R.GPVGLEGLLTTK.W	U	1		592.8565	1183.6983	1183.6812	14.4	0	48	0.00063	1	4884
	R.MLATLEPEQR.A	U	1		594.3148	1186.6151	1186.6016	11.4	0	(41)	0.0061	1	4919
	R.->M<-LATLEPEQR.A	U	1	Oxidation (M)	602.3126	1202.6106	1202.5965	11.7	0	54	0.00033	1	5139
	R->.<-QALHSGQNQLK.E	U	1	Gln->pyro-Glu (N-term Q)	603.8211	1205.6277	1205.6153	10.3	0	19	0.82	1	5184
	R.TPLFDQIIDMLR.V	U	1		731.4019	1460.7893	1460.7697	13.4	0	(23)	0.3	1	8918
	R.TPLFDQIID->M<-LR.V	U	1	Oxidation (M)	739.3985	1476.7824	1476.7646	12.1	0	32	0.057	1	9126
	R.LASIVEQVSVLQNQGR.E	U	1		870.9946	1739.9746	1739.9530	12.4	0	80	3.5e-007	1	12024
	R.LASIVEQVSVLQNQGR.E	U	1		580.9999	1739.9780	1739.9530	14.4	0	(51)	0.00031	1	12025
	K.EAVQLVNTREEVEDLCR.L	U	1		687.3466	2059.0179	2059.0004	8.48	1	12	9.6	1	14484
sp|A0A0C4DH68|KV224_HUMAN	IGKV2-24	Immunoglobulin kappa variable 2-24 OS=Homo sapiens OX=9606 GN=IGKV2-24 PE=3 SV=1	13185	201	24(17)	3(2)	0.99	13%	A0A0C4DH68_uniprot
	Peptide	Unique	Matches	Modification	Observed	Mr(expt)	Mr(calc)	ppm	Miss	Score	Expect	Rank	Query
	R.FSGVPDR.F		19		389.2006	776.3866	776.3817	6.33	0	48	0.0012	1	335
	R.LLIYKISNR.F	U	2		560.3546	1118.6945	1118.6811	12.0	1	(28)	0.024	1	3994
	R.LLIYKISNR.F	U	2		373.9056	1118.6950	1118.6811	12.4	1	28	0.021	1	3995
	K.ISNRFSGVPDR.F		1		416.5574	1246.6503	1246.6418	6.80	1	11	9.8	1	5740
tr|V9HVZ4|V9HVZ4_HUMAN	HEL-S-162eP	Glyceraldehyde-3-phosphate dehydrogenase OS=Homo sapiens OX=9606 GN=HEL-S-162eP PE=2 SV=1	36201	201	16(7)	9(5)	0.55	40%	V9HVZ4_uniprot
	Peptide	Unique	Matches	Modification	Observed	Mr(expt)	Mr(calc)	ppm	Miss	Score	Expect	Rank	Query
	K.LTGMAFR.V		1		398.2173	794.4201	794.4109	11.6	0	28	0.064	1	473
	R.LVTRAAFNSGK.V	U	1		582.3266	1162.6386	1162.6458	-6.19	1	4	22	1	4625
	R.VVDLMAHMASKE.-	U	1		444.2255	1329.6547	1329.6421	9.52	1	11	9.2	1	6954
	R.VVDLMAH->M<-ASKE.-	U	1	Oxidation (M)	449.5575	1345.6507	1345.6370	10.2	1	(3)	29	1	7172
	R.VVDL->M<-AH->M<-ASKE.-	U	1	2 Oxidation (M)	454.8885	1361.6436	1361.6319	8.55	1	(4)	19	1	7469
	R.GALQNIIPASTGAAK.A	U	1		471.2728	1410.7965	1410.7831	9.52	0	(12)	2.3	1	8198
	R.GALQNIIPASTGAAK.A	U	3		706.4060	1410.7975	1410.7831	10.2	0	50	0.0004	1	8199
	R.VPTANVSVVDLTCR.L	U	1		765.9093	1529.8040	1529.7872	11.0	0	84	3.3e-007	1	9727
	R.VPTANVSVVDLTCR.L	U	1		510.9427	1529.8064	1529.7872	12.6	0	(15)	2.9	1	9728
	K.LISWYDNEFGYSNR.V	U	1		882.4117	1762.8088	1762.7951	7.79	0	58	7.5e-005	1	12226
	K.IISNASCTTNCLAPLAK.V	U	2		917.4728	1832.9310	1832.9124	10.1	0	62	4.8e-005	1	12871
	R.VIISAPSADAPMFVMGVNHEK.Y	U	1		738.3803	2212.1189	2212.1020	7.63	0	13	3.8	1	15537
	K.VIHDNFGIVEGLMTTVHAITATQK.T	U	1		649.6040	2594.3869	2594.3527	13.2	0	51	0.00036	1	17468
tr|A0A384MEJ3|A0A384MEJ3_HUMAN		Epididymis secretory sperm binding protein OS=Homo sapiens OX=9606 PE=2 SV=1	49484	200	20(12)	11(8)	0.79	27%	A0A384MEJ3_uniprot
	Peptide	Unique	Matches	Modification	Observed	Mr(expt)	Mr(calc)	ppm	Miss	Score	Expect	Rank	Query
	R.FIYTR.E		1		350.1991	698.3836	698.3752	12.2	0	28	0.044	1	1
	K.ERIGHR.Y		1		384.2169	766.4192	766.4198	-0.82	1	1	25	7	278
	R.YVEVFK.S		4		392.7202	783.4259	783.4167	11.7	0	40	0.0046	1	388
	R.YIEIFK.S		1		406.7362	811.4578	811.4480	12.1	0	28	0.055	1	613
	R.VHIEIGPDGR.V		1		364.8687	1091.5843	1091.5724	10.9	0	(21)	0.54	1	3565
	R.VHIEIGPDGR.V		1		546.7995	1091.5844	1091.5724	11.1	0	33	0.04	1	3566
	K.SNNVEMDWVLK.H	U	1		667.8294	1333.6443	1333.6336	7.98	0	(10)	7.8	1	7001
	K.SNNVE->M<-DWVLK.H	U	1	Oxidation (M)	675.8267	1349.6388	1349.6285	7.58	0	18	1.2	1	7244
	R.GLPWSCSADEVQR.F	U	2		752.8546	1503.6945	1503.6776	11.3	0	51	0.00038	1	9410
	R.DLNYCFSG->M<-SDHR.Y		1	Oxidation (M)	539.8913	1616.6521	1616.6348	10.7	0	3	2.8	1	10732
	K.HTGPNSPDTANDGFVR.L		1		842.8944	1683.7741	1683.7601	8.32	0	(25)	0.13	1	11355
	K.HTGPNSPDTANDGFVR.L		3		562.2664	1683.7773	1683.7601	10.2	0	62	3.2e-005	1	11356
	R.ATENDIYNFFSPLNPVR.V		1		999.0037	1995.9929	1995.9690	12.0	0	43	0.0045	1	14105
	R.EGRPSGEAFVELESEDEVK.L	U	1		703.0077	2106.0014	2105.9753	12.4	0	50	0.00066	1	14772
tr|A2A3R5|A2A3R5_HUMAN	RPS6	40S ribosomal protein S6 OS=Homo sapiens OX=9606 GN=RPS6 PE=1 SV=1	25067	200	13(9)	7(5)	1.40	25%	A2A3R5_uniprot
	Peptide	Unique	Matches	Modification	Observed	Mr(expt)	Mr(calc)	ppm	Miss	Score	Expect	Rank	Query
	K.LFNLSK.E	U	1		361.2193	720.4240	720.4170	9.69	0	31	0.041	1	62
	K->.<-QGVLTHGR.V	U	1	Gln->pyro-Glu (N-term Q)	425.7344	849.4542	849.4457	9.99	0	24	0.23	1	944
	K.DIPGLTDTTVPR.R	U	2		642.8521	1283.6897	1283.6722	13.6	0	53	0.0003	1	6289
	K.LFNLSKEDDVR.Q	U	2		668.3511	1334.6876	1334.6830	3.43	1	51	0.00061	1	7014
	-.MATEVAADALGEEWK.G	U	1		540.9304	1619.7693	1619.7501	11.8	0	(8)	9.4	1	10778
	-.->M<-ATEVAADALGEEWK.G	U	3	Oxidation (M)	818.8859	1635.7572	1635.7450	7.43	0	77	7.7e-007	1	10950
	-.->M<-ATEVAADALGEEWK.G	U	1	Oxidation (M)	546.2603	1635.7591	1635.7450	8.62	0	(32)	0.033	1	10951
	K.KGEKDIPGLTDTTVPR.R	U	1		576.3228	1725.9466	1725.9261	11.9	2	31	0.038	1	11835
	-.->M<-ATEVAADALGEEWKGYVVR.I	U	1	Oxidation (M)	737.7027	2210.0863	2210.0677	8.38	1	13	3.9	1	15508
sp|P39023|RL3_HUMAN	RPL3	60S ribosomal protein L3 OS=Homo sapiens OX=9606 GN=RPL3 PE=1 SV=2	46365	200	17(8)	9(4)	0.32	17%	P39023_uniprot
	Peptide	Unique	Matches	Modification	Observed	Mr(expt)	Mr(calc)	ppm	Miss	Score	Expect	Rank	Query
	R.VAFSVAR.A	U	3		375.2233	748.4320	748.4232	11.8	0	42	0.0035	1	175
	K.YCQVIR.V	U	1		419.7193	837.4241	837.4167	8.84	0	4	22	6	847
	R.HGSLGFLPR.K	U	3		492.2799	982.5453	982.5349	10.6	0	24	0.16	1	2210
	K.IGQGYLIKDGK.L	U	1		397.8993	1190.6760	1190.6659	8.51	1	10	13	1	4990
	K.IGQGYLIKDGK.L	U	1		596.3475	1190.6805	1190.6659	12.3	1	(0)	1.2e+002	10	4994
	K.VACIGAWHPAR.V	U	2		413.2179	1236.6319	1236.6186	10.7	0	42	0.0055	1	5612
	K.NNASTDYDLSDK.S	U	3		671.7999	1341.5853	1341.5684	12.6	0	71	1.3e-006	1	7116
	R.KVACIGAWHPAR.V	U	1		455.9166	1364.7279	1364.7135	10.5	1	23	0.35	1	7508
	K.TVFAEHISDECK.R	U	1		718.3363	1434.6580	1434.6449	9.15	0	35	0.015	1	8504
	K.TVFAEHISDECKR.R	U	1		398.6982	1590.7636	1590.7460	11.1	1	16	1.9	1	10411
tr|Q53YD7|Q53YD7_HUMAN	EEF1G	Elongation factor 1-gamma OS=Homo sapiens OX=9606 GN=EEF1G PE=2 SV=1	50429	198	12(3)	6(3)	0.37	15%	Q53YD7_uniprot
	Peptide	Unique	Matches	Modification	Observed	Mr(expt)	Mr(calc)	ppm	Miss	Score	Expect	Rank	Query
	R.TPEFLR.K	U	4		381.7137	761.4128	761.4072	7.39	0	30	0.077	1	243
	R.ILGLLDAYLK.T	U	1		559.8515	1117.6884	1117.6747	12.3	0	77	1.9e-007	1	3973
	K.STFVLDEFKR.K	U	2		414.5610	1240.6613	1240.6452	13.0	1	28	0.082	1	5649
	R.KLDPGSEETQTLVR.E	U	1		524.9502	1571.8288	1571.8155	8.45	1	45	0.0022	1	10189
	R.KLDPGSEETQTLVR.E	U	1		786.9218	1571.8291	1571.8155	8.64	1	(9)	8.9	1	10190
	R.WFLTCINQPQFR.A	U	1		537.2773	1608.8100	1608.7871	14.2	0	(19)	1	1	10643
	R.WFLTCINQPQFR.A	U	1		805.4123	1608.8100	1608.7871	14.2	0	76	2.1e-006	1	10644
	R.VLSAPPHFHFGQTNR.T	U	1		569.9687	1706.8842	1706.8641	11.8	0	14	5.2	1	11638
tr|B5MDF5|B5MDF5_HUMAN	RAN	GTP-binding nuclear protein Ran OS=Homo sapiens OX=9606 GN=RAN PE=1 SV=1	26379	194	16(9)	7(6)	1.30	34%	B5MDF5_uniprot
	Peptide	Unique	Matches	Modification	Observed	Mr(expt)	Mr(calc)	ppm	Miss	Score	Expect	Rank	Query
	K.LVLVGDGGTGK.T		3		508.2988	1014.5831	1014.5710	11.9	0	57	0.00022	1	2591
	K.NLQYYDISAK.S	U	2		607.8140	1213.6135	1213.5979	12.9	0	30	0.052	1	5283
	K.FNVWDTAGQEK.F		4		647.8137	1293.6128	1293.5990	10.7	0	68	7.6e-006	1	6425
	R.VCENIPIVLCGNK.V	U	2		758.3950	1514.7754	1514.7585	11.1	0	44	0.0027	1	9549
	R.GPIKFNVWDTAGQEK.F		2		563.9653	1688.8742	1688.8522	13.0	1	25	0.27	1	11449
	K.SNYNFEKPFLWLAR.K	U	1		595.6497	1783.9272	1783.9046	12.7	0	63	3.4e-005	1	12445
	K.YVATLGVEVHPLVFHTNR.G		1		513.7869	2051.1184	2051.0953	11.3	0	(9)	4.5	1	14446
	K.YVATLGVEVHPLVFHTNR.G		1		684.7144	2051.1214	2051.0953	12.8	0	29	0.05	1	14447
tr|A0A024R2Q4|A0A024R2Q4_HUMAN	RPL15	Ribosomal protein L15 OS=Homo sapiens OX=9606 GN=RPL15 PE=3 SV=1	24245	192	13(10)	7(6)	1.47	35%	A0A024R2Q4_uniprot
	Peptide	Unique	Matches	Modification	Observed	Mr(expt)	Mr(calc)	ppm	Miss	Score	Expect	Rank	Query
	R->.<-QLSALHR.A	U	2	Gln->pyro-Glu (N-term Q)	404.2320	806.4494	806.4399	11.8	0	40	0.0037	1	569
	K.QGYVIYR.I	U	2		449.7479	897.4813	897.4708	11.6	0	56	0.00011	1	1335
	K.YIQELWR.K	U	2		504.2756	1006.5366	1006.5236	13.0	0	35	0.021	1	2517
	R.SLQSVAEER.A	U	2		509.7686	1017.5227	1017.5091	13.4	0	64	6.8e-005	1	2624
	K.FFEVILIDPFHK.A	U	1		502.2847	1503.8323	1503.8126	13.1	0	36	0.01	1	9420
	R.VLNSYWVGEDSTYK.F	U	2		830.9014	1659.7883	1659.7780	6.18	0	62	3.3e-005	1	11164
	K.GATYGKPVHHGVNQLK.F	U	1		569.3156	1704.9248	1704.9060	11.0	0	(21)	0.43	1	11589
	K.GATYGKPVHHGVNQLK.F	U	1		427.2388	1704.9262	1704.9060	11.9	0	21	0.4	1	11590
sp|Q15717|ELAV1_HUMAN	ELAVL1	ELAV-like protein 1 OS=Homo sapiens OX=9606 GN=ELAVL1 PE=1 SV=2	36240	192	14(6)	6(4)	0.55	18%	Q15717_uniprot
	Peptide	Unique	Matches	Modification	Observed	Mr(expt)	Mr(calc)	ppm	Miss	Score	Expect	Rank	Query
	K.ILQVSFK.T	U	1		417.7638	833.5131	833.5011	14.5	0	35	0.0081	1	812
	K.ILQVSFKTNK.S	U	3		589.3569	1176.6992	1176.6866	10.7	1	(4)	7	7	4803
	K.ILQVSFKTNK.S	U	3		393.2406	1176.7000	1176.6866	11.3	1	6	5	5	4805
	R.VLVDQTTGLSR.G	U	2		594.8400	1187.6654	1187.6510	12.1	0	46	0.0016	1	4942
	K.DANLYISGLPR.T	U	1		609.8355	1217.6563	1217.6404	13.1	0	15	3	1	5331
	R.SLFSSIGEVESAK.L	U	2		677.3550	1352.6955	1352.6823	9.75	0	79	9e-007	1	7285
	K.NVALLSQLYHSPAR.R	U	1		523.6291	1567.8654	1567.8470	11.7	0	(30)	0.053	1	10147
	K.NVALLSQLYHSPAR.R	U	1		784.9404	1567.8663	1567.8470	12.3	0	65	1.4e-005	1	10148
tr|A0A0S2Z491|A0A0S2Z491_HUMAN	NPM1	Nucleophosmin (Fragment) OS=Homo sapiens OX=9606 GN=NPM1 PE=2 SV=1	32726	189	14(7)	8(4)	0.79	36%	A0A0S2Z491_uniprot
	Peptide	Unique	Matches	Modification	Observed	Mr(expt)	Mr(calc)	ppm	Miss	Score	Expect	Rank	Query
	K.VTLATLK.M	U	2		373.2484	744.4823	744.4745	10.4	0	33	0.0072	1	151
	K.FINYVK.N	U	2		392.2266	782.4386	782.4327	7.62	0	13	1.9	1	380
	K.LLSISGKR.S	U	1		437.2845	872.5544	872.5443	11.6	1	11	2.3	1	1132
	K.GPSSVEDIK.A	U	1		466.2450	930.4755	930.4658	10.4	0	19	1.1	1	1684
	K.VDNDENEHQLSLR.T	U	1		523.5878	1567.7415	1567.7226	12.0	0	34	0.022	1	10142
	R.MTDQEAIQDLWQWR.K	U	1		607.2936	1818.8591	1818.8359	12.7	0	(30)	0.066	1	12763
	R.->M<-TDQEAIQDLWQWR.K	U	1	Oxidation (M)	918.4336	1834.8526	1834.8308	11.9	0	71	6.3e-006	1	12889
	R.->M<-TDQEAIQDLWQWR.K	U	1	Oxidation (M)	612.6256	1834.8550	1834.8308	13.2	0	(25)	0.25	1	12890
	K.MSVQPTVSLGGFEITPPVVLR.L	U	1		743.0869	2226.2389	2226.2083	13.8	0	(32)	0.019	1	15620
	K.->M<-SVQPTVSLGGFEITPPVVLR.L	U	1	Oxidation (M)	748.4167	2242.2284	2242.2032	11.3	0	(67)	7.4e-006	1	15741
	K.->M<-SVQPTVSLGGFEITPPVVLR.L	U	1	Oxidation (M)	1122.1237	2242.2328	2242.2032	13.2	0	92	2.4e-008	1	15742
	R.TVSLGAGAKDELHIVEAEA->M<-NYEGSPIK.V	U	1	Oxidation (M)	737.1301	2944.4914	2944.4488	14.5	1	27	0.11	1	19172
sp|Q9Y2H1|ST38L_HUMAN	STK38L	Serine/threonine-protein kinase 38-like OS=Homo sapiens OX=9606 GN=STK38L PE=1 SV=3	54196	189	21(10)	16(9)	0.70	34%	Q9Y2H1_uniprot
	Peptide	Unique	Matches	Modification	Observed	Mr(expt)	Mr(calc)	ppm	Miss	Score	Expect	Rank	Query
	R.GAFGEVR.L		1		368.1968	734.3791	734.3711	10.8	0	45	0.0025	1	127
	K.AKDLILR.F		2		414.7737	827.5329	827.5229	12.1	1	27	0.074	1	757
	R.FEGLTQR.G	U	1		425.7294	849.4443	849.4345	11.6	0	38	0.011	1	943
	R.FCIDSENR.I	U	2		520.7320	1039.4494	1039.4393	9.76	0	43	0.0011	1	2894
	R.LGLDDFESLK.V	U	3		568.8024	1135.5902	1135.5761	12.4	0	65	3.5e-005	1	4252
	K.LSDFGLCTGLK.K		1		605.8187	1209.6228	1209.6064	13.6	0	34	0.039	1	5216
	K.MFYSFQDKR.N	U	1		407.8669	1220.5787	1220.5648	11.4	1	25	0.24	1	5369
	R.ERPAAIPIEIK.S	U	1		412.9190	1235.7352	1235.7237	9.29	0	26	0.046	1	5602
	R.DIKPDNLLLDAK.G	U	1		452.2623	1353.7650	1353.7504	10.8	0	31	0.032	1	7307
	R.TRLGLDDFESLK.V	U	1		465.2548	1392.7425	1392.7249	12.7	1	1	52	1	7916
	K.GHPFFEGVDWEHIR.E	U	1		575.9481	1724.8225	1724.8060	9.61	0	56	0.00027	1	11830
	K.KLEVA->M<-EEEGLADEEK.K	U	1	Oxidation (M)	612.6316	1834.8729	1834.8506	12.2	1	29	0.09	1	12891
	K.KLEVA->M<-EEEGLADEEKK.L	U	1	Oxidation (M)	655.3314	1962.9723	1962.9455	13.6	2	3	1e+002	1	13833
	R.NLTHNPPSDFSFQN->M<-NSK.R	U	1	Oxidation (M)	698.6585	2092.9535	2092.9272	12.6	0	19	0.49	1	14695
	K.LTLENFYSNLILQHEER.E	U	1		707.0421	2118.1043	2118.0745	14.1	0	66	2e-005	1	14910
	R.IGNSGVEEIKGHPFFEGVDWEHIR.E	U	2		551.2820	2751.3738	2751.3405	12.1	1	29	0.25	1	18299
tr|A0A494C1T2|A0A494C1T2_HUMAN	MTHFD1	C-1-tetrahydrofolate synthase, cytoplasmic (Fragment) OS=Homo sapiens OX=9606 GN=MTHFD1 PE=1 SV=1	70171	189	18(7)	11(7)	0.38	19%	A0A494C1T2_uniprot
	Peptide	Unique	Matches	Modification	Observed	Mr(expt)	Mr(calc)	ppm	Miss	Score	Expect	Rank	Query
	K.VLLSALER.L	U	5		450.7843	899.5540	899.5440	11.2	0	51	0.0004	1	1364
	R.RFSDIQIR.R	U	1		517.7960	1033.5774	1033.5669	10.2	1	15	1.9	1	2834
	K.GALALAQAVQR.A	U	1		366.5573	1096.6499	1096.6353	13.4	0	(20)	0.27	1	3645
	K.GALALAQAVQR.A	U	1		549.3326	1096.6507	1096.6353	14.1	0	53	0.00012	1	3646
	R.QPSQGPTFGIK.G	U	1		580.3130	1158.6115	1158.6033	7.09	0	15	2.8	1	4564
	K.GVPTGFILPIR.D	U	1		585.3602	1168.7059	1168.6968	7.76	0	63	1.4e-005	1	4713
	R.KITIGQAPTEK.G	U	1		395.9012	1184.6817	1184.6765	4.43	1	(19)	0.76	1	4909
	R.KITIGQAPTEK.G	U	1		593.3486	1184.6826	1184.6765	5.17	1	46	0.0016	1	4910
	R.IFHELTQTDK.A	U	1		411.2185	1230.6338	1230.6245	7.59	0	31	0.071	1	5478
	R.IFHELTQTDK.A	U	1		616.3258	1230.6371	1230.6245	10.3	0	(23)	0.45	1	5479
	K.TDTESELDLISR.L	U	1		689.8463	1377.6781	1377.6623	11.4	0	58	0.00018	1	7680
	K.TDPTTLTDEEINR.F	U	1		752.8682	1503.7219	1503.7053	11.1	0	45	0.0022	1	9411
	R.->M<-FGIPVVVAVNAFK.T	U	1	Oxidation (M)	754.4294	1506.8442	1506.8269	11.5	0	21	0.29	1	9445
	K.YVVVTGITPTPLGEGK.S	U	1		815.9678	1629.9211	1629.8978	14.3	0	36	0.0099	1	10884
tr|A0A140VJP5|A0A140VJP5_HUMAN		S-adenosylmethionine synthase OS=Homo sapiens OX=9606 PE=2 SV=1	43975	187	6(4)	4(2)	0.16	12%	A0A140VJP5_uniprot
	Peptide	Unique	Matches	Modification	Observed	Mr(expt)	Mr(calc)	ppm	Miss	Score	Expect	Rank	Query
	R.GAVLPIR.V	U	1		363.2415	724.4684	724.4595	12.3	0	28	0.021	1	79
	K.NFDLRPGVIVR.D		1		429.2562	1284.7467	1284.7303	12.8	0	7	7.3	1	6312
	R.FVIGGPQGDAGLTGR.K	U	3		722.8880	1443.7614	1443.7471	9.97	0	81	6.1e-007	1	8675
	K.YLDEDTIYHLQPSGR.F	U	1		602.9676	1805.8809	1805.8584	12.5	0	22	0.41	1	12647
tr|J9R021|J9R021_HUMAN	eIF3a	Eukaryotic translation initiation factor 3 subunit A OS=Homo sapiens OX=9606 GN=eIF3a PE=2 SV=1	166780	184	25(7)	17(5)	0.12	13%	J9R021_uniprot
	Peptide	Unique	Matches	Modification	Observed	Mr(expt)	Mr(calc)	ppm	Miss	Score	Expect	Rank	Query
	K.SLEDVVR.A	U	2		409.2289	816.4433	816.4341	11.2	0	20	1.4	1	669
	K.IDYFER.A	U	1		421.7083	841.4021	841.3970	6.09	0	2	15	2	870
	K.LEEVERK.K	U	1		451.7462	901.4777	901.4869	-10.11	1	11	18	3	1382
	R.LLLTPWVK.F	U	1		485.3131	968.6117	968.6059	5.97	0	9	2.9	1	2069
	R.LESLNIQR.E	U	2		486.7835	971.5523	971.5400	12.7	0	6	39	2	2103
	K.FLWESYR.Q	U	1		500.7550	999.4955	999.4814	14.1	0	3	26	2	2430
	R.ITT->M<-QLER.E	U	3	Oxidation (M)	504.2673	1006.5200	1006.5117	8.22	0	12	6	4	2515
	R.IGLINDMVR.F	U	2		515.7963	1029.5781	1029.5641	13.6	0	64	2.9e-005	1	2779
	R.IGLIND->M<-VR.F	U	1	Oxidation (M)	523.7902	1045.5658	1045.5590	6.47	0	(51)	0.00081	1	2985
	R.ILQEHEQIK.K	U	1		379.8846	1136.6319	1136.6189	11.4	0	17	2.7	1	4267
	R.NQLTAMSSVLAK.A	U	1		631.8460	1261.6775	1261.6700	5.92	0	44	0.0031	1	5952
	R.LYHDIAQQAFK.F	U	1		667.3559	1332.6972	1332.6826	11.0	0	5	30	1	6994
	R.LATLLGLQAPPTR.I	U	1		450.9471	1349.8195	1349.8031	12.2	0	(3)	6.1	1	7258
	R.LATLLGLQAPPTR.I	U	2		675.9177	1349.8208	1349.8031	13.1	0	66	2.9e-006	1	7259
	K.AVEDIHGLFSLSK.K	U	1		472.5952	1414.7637	1414.7456	12.8	0	8	11	1	8245
	R.VLLATLSIPITPER.T	U	1		508.3189	1521.9348	1521.9130	14.3	0	24	0.018	1	9621
	R.LTSLVPFVDAFQLER.A	U	1		578.9926	1733.9560	1733.9352	12.0	0	12	3	1	11949
	R.LLQQVSQIYQSIEFSR.L	U	1		647.0234	1938.0483	1938.0211	14.1	0	49	0.00059	1	13698
	R.EQPEKEPELQQYVPQLQNNTILR.L	U	1		932.1592	2793.4557	2793.4297	9.32	1	7	9.3	1	18427
tr|Q53HV2|Q53HV2_HUMAN		T-complex protein 1 subunit eta (Fragment) OS=Homo sapiens OX=9606 PE=2 SV=1	59816	184	21(14)	13(9)	0.90	30%	Q53HV2_uniprot
	Peptide	Unique	Matches	Modification	Observed	Mr(expt)	Mr(calc)	ppm	Miss	Score	Expect	Rank	Query
	K.TLVDIAK.S		1		380.2374	758.4602	758.4538	8.51	0	27	0.15	1	233
	K.ALEIIPR.Q	U	1		406.2608	810.5070	810.4963	13.3	0	33	0.0073	1	605
	K.TCTFILR.G	U	2		455.7495	909.4843	909.4742	11.1	0	56	0.00023	1	1452
	K.QQLLIGAYAK.A	U	1		552.8318	1103.6490	1103.6339	13.7	0	33	0.021	1	3778
	R.YNFFTGCPK.A	U	1		567.2658	1132.5171	1132.5012	14.0	0	29	0.037	1	4194
	R.SLHDAIMIVR.R	U	1		385.5544	1153.6412	1153.6277	11.7	0	(25)	0.18	1	4481
	R.SLHDAI->M<-IVR.R	U	1	Oxidation (M)	585.8248	1169.6351	1169.6227	10.6	0	(21)	1.4	1	4718
	R.SLHDAI->M<-IVR.R	U	1	Oxidation (M)	390.8859	1169.6360	1169.6227	11.4	0	34	0.067	1	4719
	R.GGAEQFMEETER.S	U	3		692.3001	1382.5855	1382.5772	6.02	0	59	7.3e-005	1	7768
	R.GGAEQF->M<-EETER.S	U	2	Oxidation (M)	700.3017	1398.5888	1398.5721	11.9	0	(43)	0.00074	1	8016
	K.TFSYAGFEMQPK.K	U	1		703.3344	1404.6543	1404.6384	11.3	0	5	17	1	8093
	R.CQVFEETQIGGER.Y	U	2		776.8614	1551.7083	1551.6988	6.18	0	(39)	0.0082	1	9994
	R.QLCDNAGFDATNILNK.L	U	1		897.4382	1792.8618	1792.8414	11.4	0	32	0.046	1	12535
	K.QVKPYVEEGLHPQIIIR.A		1		505.5464	2018.1567	2018.1313	12.6	0	27	0.027	1	14246
	R.INALTAASEAACLIVSVDETIK.N	U	1		763.7446	2288.2121	2288.1933	8.19	0	40	0.0057	1	16019
	K.LPIGDVATQYFADRD->M<-FCAGR.V	U	1	Oxidation (M)	807.0485	2418.1236	2418.1097	5.74	1	2	28	1	16747
tr|E1NZA1|E1NZA1_HUMAN	PRIC295	Peroxisome proliferator activated receptor interacting complex protein OS=Homo sapiens OX=9606 GN=PRIC295 PE=2 SV=1	294953	179	19(7)	17(6)	0.09	8%	E1NZA1_uniprot
	Peptide	Unique	Matches	Modification	Observed	Mr(expt)	Mr(calc)	ppm	Miss	Score	Expect	Rank	Query
	K.ALGLVIR.L	U	1		371.2572	740.4999	740.4908	12.2	0	10	1.9	1	139
	R.SLVSGLIR.L	U	1		422.7720	843.5295	843.5178	13.9	0	34	0.018	1	900
	R.ALVAVLLSR.T	U	1		471.3171	940.6197	940.6069	13.6	0	39	0.0017	1	1797
	R.VVLPYLVPK.L	U	1		514.3364	1026.6583	1026.6478	10.3	0	9	2.1	2	2718
	R.LMEIYQEK.L	U	1		527.2753	1052.5361	1052.5212	14.2	0	21	0.51	1	3067
	K.LSVADSQAEAK.L	U	1		559.7952	1117.5759	1117.5615	12.9	0	30	0.08	1	3968
	R.LMDEAVLALR.N	U	3		565.8226	1129.6307	1129.6165	12.6	0	68	1e-005	1	4154
	K.ALGTLVSHVTLR.L	U	1		422.9284	1265.7633	1265.7456	14.0	0	28	0.024	1	6027
	K.NLLHSLQSSGIGSK.A	U	1		480.9369	1439.7888	1439.7732	10.8	0	19	2.3	1	8595
	R.AV->M<-LLHTHTITSR.V	U	1	Oxidation (M)	499.2786	1494.8139	1494.7977	10.8	0	18	0.81	1	9326
	R.VISESPPDQWEAR.C	U	1		757.3728	1512.7310	1512.7209	6.74	0	43	0.0049	1	9510
	R.VLAFLSSVAGDALTR.H	U	1		760.4373	1518.8601	1518.8406	12.8	0	49	0.00048	1	9588
	K.ILPEIIPILEEGLR.S	U	1		802.9937	1603.9729	1603.9548	11.2	0	13	0.26	1	10576
	K.ILDVASLEVLNEVNRR.S	U	1		614.0204	1839.0393	1839.0214	9.77	1	13	1.5	1	12939
	R.ALQAAIQQLAEAQPEATAK.N	U	1		651.3620	1951.0642	1951.0374	13.7	0	12	3.7	1	13757
	R.LTSADALRPSVVSITGPLIR.I	U	1		689.4086	2065.2041	2065.1895	7.04	0	14	0.24	1	14529
	K.GEPGAAPLSAPAFSLVFPFLK.M	U	1		706.0642	2115.1708	2115.1405	14.3	0	17	0.64	1	14890
sp|P62917|RL8_HUMAN	RPL8	60S ribosomal protein L8 OS=Homo sapiens OX=9606 GN=RPL8 PE=1 SV=2	28235	176	12(8)	6(5)	0.95	19%	P62917_uniprot
	Peptide	Unique	Matches	Modification	Observed	Mr(expt)	Mr(calc)	ppm	Miss	Score	Expect	Rank	Query
	K.VGLIAAR.R	U	2		350.2324	698.4502	698.4439	8.98	0	55	0.0001	1	4
	R.AVDFAER.H	U	3		404.2085	806.4024	806.3923	12.6	0	41	0.0048	1	565
	R.AVVGVVAGGGR.I	U	1		471.2857	940.5568	940.5454	12.1	0	50	0.00042	1	1794
	K.VVFRDPYR.F	U	1		351.1981	1050.5725	1050.5611	10.9	1	10	5.9	1	3055
	R.ASGNYATVISHNPETK.K	U	1		844.9221	1687.8297	1687.8165	7.79	0	(45)	0.0025	1	11428
	R.ASGNYATVISHNPETK.K	U	2		563.6185	1687.8336	1687.8165	10.1	0	56	0.00021	1	11429
	R.ASGNYATVISHNPETKK.T	U	1		606.3179	1815.9320	1815.9115	11.3	1	35	0.025	1	12742
	R.ASGNYATVISHNPETKK.T	U	1		454.9909	1815.9344	1815.9115	12.6	1	(12)	4.5	1	12743
tr|A8K7N0|A8K7N0_HUMAN		60S ribosomal protein L14 OS=Homo sapiens OX=9606 PE=2 SV=1	23745	172	14(7)	7(3)	1.20	29%	A8K7N0_uniprot
	Peptide	Unique	Matches	Modification	Observed	Mr(expt)	Mr(calc)	ppm	Miss	Score	Expect	Rank	Query
	R.FVEVGR.V		1		353.7001	705.3856	705.3810	6.62	0	28	0.1	1	23
	R.QAMPFK.C		1		361.1934	720.3722	720.3629	13.0	0	3	30	1	59
	R.RFVEVGR.V		2		431.7506	861.4867	861.4821	5.32	1	13	3	1	1030
	R.ALVDGPCTQVR.R		4		608.3199	1214.6253	1214.6078	14.5	0	56	0.00023	1	5296
	K.GTAAAAAAAAAAAAAK.V	U	1		410.2308	1227.6705	1227.6571	10.9	0	(40)	0.0076	1	5447
	K.GTAAAAAAAAAAAAAK.V	U	1		614.8433	1227.6721	1227.6571	12.2	0	50	0.00081	1	5448
	R.VAYVSFGPHAGK.L		2		411.5562	1231.6468	1231.6350	9.61	0	16	2.1	1	5497
	K.LVAIVDVIDQNR.A		1		452.2663	1353.7772	1353.7616	11.5	0	44	0.0014	1	7311
	K.LVAIVDVIDQNR.A		1		677.8967	1353.7788	1353.7616	12.7	0	(40)	0.0036	1	7313
tr|A0A024R4M0|A0A024R4M0_HUMAN	RPS9	40S ribosomal protein S9 OS=Homo sapiens OX=9606 GN=RPS9 PE=1 SV=1	22635	169	27(10)	15(8)	2.46	46%	A0A024R4M0_uniprot
	Peptide	Unique	Matches	Modification	Observed	Mr(expt)	Mr(calc)	ppm	Miss	Score	Expect	Rank	Query
	R.IGVLDEGK.M	U	3		415.7385	829.4625	829.4545	9.62	0	43	0.011	1	775
	R.LQTQVFK.L	U	1		432.2577	862.5009	862.4913	11.2	0	37	0.0092	1	1038
	K.HIDFSLR.S	U	1		444.2433	886.4720	886.4661	6.69	0	33	0.051	1	1242
	K.LIGEYGLR.N	U	2		460.7689	919.5232	919.5127	11.4	0	45	0.0018	1	1562
	K.IEDFLER.R	U	2		461.2436	920.4726	920.4603	13.3	0	36	0.017	1	1566
	K.SRLDQELK.L	U	1		494.7797	987.5449	987.5349	10.2	1	6	23	3	2274
	R.RLQTQVFK.L	U	1		510.3096	1018.6047	1018.5924	12.1	1	15	1.3	1	2642
	R.LFEGNALLR.R	U	3		516.8026	1031.5905	1031.5764	13.8	0	58	7.3e-005	1	2816
	K.IEDFLERR.L	U	1		539.2911	1076.5676	1076.5614	5.74	1	(7)	13	1	3351
	K.IEDFLERR.L	U	1		359.8639	1076.5698	1076.5614	7.81	1	22	0.42	1	3352
	R.LFEGNALLRR.L	U	1		396.9038	1187.6897	1187.6775	10.3	1	16	0.97	1	4944
	R.RLFEGNALLR.R	U	2		396.9051	1187.6935	1187.6775	13.5	1	18	0.64	1	4945
	K.->M<-KLDYILGLK.I	U	1	Oxidation (M)	403.9069	1208.6988	1208.6839	12.3	1	10	2.6	1	5208
	K->.<-QVVNIPSFIVR.L	U	1	Gln->pyro-Glu (N-term Q)	627.8713	1253.7281	1253.7132	11.9	0	(28)	0.12	1	5844
	K.QVVNIPSFIVR.L	U	3		636.3850	1270.7553	1270.7398	12.3	0	53	0.00015	1	6101
	R.ELLTLDEKDPR.R	U	1		664.8627	1327.7108	1327.6983	9.39	1	18	6.2	1	6938
	R.ELLTLDEKDPR.R	U	1		443.5793	1327.7162	1327.6983	13.5	1	(2)	2.5e+002	1	6939
	R.KQVVNIPSFIVR.L	U	1		700.4350	1398.8554	1398.8347	14.8	1	35	0.0031	1	8033
sp|P40123|CAP2_HUMAN	CAP2	Adenylyl cyclase-associated protein 2 OS=Homo sapiens OX=9606 GN=CAP2 PE=1 SV=1	53076	169	15(5)	9(3)	0.44	23%	P40123_uniprot
	Peptide	Unique	Matches	Modification	Observed	Mr(expt)	Mr(calc)	ppm	Miss	Score	Expect	Rank	Query
	R.VPTISINK.T		1		436.2690	870.5233	870.5175	6.77	0	20	0.63	1	1119
	K.IQEIQTFR.E	U	2		517.7904	1033.5663	1033.5556	10.3	0	26	0.18	1	2830
	K.LITEPAEIMA.-	U	2		544.2944	1086.5743	1086.5631	10.3	0	11	7.6	1	3486
	K.HAPVLELEGK.K	U	1		546.8115	1091.6085	1091.5975	10.1	0	28	0.095	1	3567
	K.LITEPAEI->M<-A.-	U	2	Oxidation (M)	552.2918	1102.5691	1102.5580	10.1	0	(7)	18	1	3755
	K.HAPVLELEGKK.W	U	1		407.5762	1219.7068	1219.6924	11.7	1	20	0.39	1	5363
	K.EMNDAATFYTNR.V	U	1		716.8196	1431.6246	1431.6089	11.0	0	45	0.00049	1	8477
	R.SALFAQLNQGEAITK.G	U	2		795.9362	1589.8578	1589.8413	10.4	0	69	1.8e-005	1	10398
	R.ILAGDVETHAEMVHSAFQAQR.A	U	1		578.2958	2309.1540	2309.1223	13.8	0	44	0.0032	1	16136
	R.ILAGDVETHAE->M<-VHSAFQAQR.A	U	1	Oxidation (M)	776.0569	2325.1488	2325.1172	13.6	0	(43)	0.0039	1	16213
	R.AFLLMASQYQQPHENDVAALLKPISEK.I	U	1		761.1605	3040.6127	3040.5691	14.3	0	16	0.89	1	19581
tr|A0A1B0GW05|A0A1B0GW05_HUMAN	DPY19L1	Probable C-mannosyltransferase DPY19L1 OS=Homo sapiens OX=9606 GN=DPY19L1 PE=1 SV=1	85391	168	20(9)	8(4)	0.25	12%	A0A1B0GW05_uniprot
	Peptide	Unique	Matches	Modification	Observed	Mr(expt)	Mr(calc)	ppm	Miss	Score	Expect	Rank	Query
	R.WALGLR.R	U	2		358.2203	714.4259	714.4177	11.6	0	33	0.027	1	36
	K.ICWTVTR.G	U	2		468.2446	934.4746	934.4695	5.53	0	33	0.048	1	1718
	R.VMWTPPLR.E		2		500.2825	998.5504	998.5372	13.3	0	(12)	3.2	1	2416
	R.V->M<-WTPPLR.E		1	Oxidation (M)	508.2794	1014.5443	1014.5321	12.0	0	23	0.44	1	2585
	R.EAAPKPPQPPR.A	U	2		396.5593	1186.6562	1186.6458	8.71	0	19	1.3	1	4921
	R.HFSHLSTLER.E	U	1		409.5515	1225.6328	1225.6204	10.1	0	20	0.92	1	5417
	R.AEPGAPPAGGGLGGR.L	U	5		632.3305	1262.6465	1262.6367	7.70	0	46	0.002	1	5965
	R.GASDVGAGEPGPER.A	U	3		649.8085	1297.6024	1297.5899	9.66	0	49	0.00045	1	6474
	R.GASDVGAGEPGPER.A	U	1		433.5423	1297.6050	1297.5899	11.7	0	(8)	5.9	1	6477
	K.LSALRPIVNHPHYEDAGLR.A	U	1		540.3007	2157.1738	2157.1443	13.7	0	18	0.71	1	15243
tr|A0A024QYU9|A0A024QYU9_HUMAN	EIF3S8	Eukaryotic translation initiation factor 3 subunit C OS=Homo sapiens OX=9606 GN=EIF3S8 PE=3 SV=1	105962	165	11(6)	11(6)	0.20	11%	A0A024QYU9_uniprot
	Peptide	Unique	Matches	Modification	Observed	Mr(expt)	Mr(calc)	ppm	Miss	Score	Expect	Rank	Query
	K.IQEESLR.T	U	1		437.7298	873.4450	873.4556	-12.11	0	18	5.5	1	1135
	R.ILHTYYK.F	U	1		469.2595	936.5044	936.5069	-2.68	0	0	56	8	1742
	K.LNEILQAR.G	U	1		478.7844	955.5542	955.5450	9.61	0	6	13	9	1940
	R.GCILTLVER.M	U	1		530.8013	1059.5881	1059.5747	12.7	0	42	0.004	1	3165
	K.ELLGQGLLLR.S	U	1		556.3518	1110.6889	1110.6761	11.6	0	42	0.001	1	3887
[truncated: 2,864 more rows]
